# Supplementary material for: Rickettsial DNA and a trans-splicing rRNA group I intron in the unorthodox mitogenome of the fern Haplopteris ensiformis
Source: Commun Biol. 2023 Mar 20;6:296. doi: 10.1038/s42003-023-04659-8 (PMC10027690; doi:10.1038/s42003-023-04659-8)
Supplement: Supplementary file 4 — Supplementary Data 1 [file 42003_2023_4659_MOESM4_ESM.xlsx]

## Sheet: Sheet1
Haplomitrium ensiformis chloroplast DNA OM867544 RNA editing								Edits	443	383	60	25	10	361	26	60	23	34	0
	numbers		average efficiencies					Gene	total	C>U	U>C	5'-UTR	start	CDS	*>Q/R	silent	introns	3'-UTR	check
	443	total sites						accD	16	13	3	2	1	12	1	0	0	2	0
	383	C to U (eU)	0.458284					atpA	16	14	2	0	0	14	1	2	0	2	0
	60	U to C (eC)	0.358417					atpB	7	7	0	1	0	6	0	1	0	0	0
	75	silent	0.112675					atpE	4	4	0	0	0	3	0	0	0	1	0
	9	NESIs	0.335815					atpF	3	3	0	1	1	1	0	0	1	0	0
25	23	intron	0.347304					atpH	6	5	1	1	1	4	0	1	0	1	0
29	22	5'-UTR	0.200176					atpI	10	9	1	1	0	9	1	2	0	0	0
34	28	3'-UTR	0.0768708			4		ccsA	7	7	0	0	0	7	0	0	0	0	0
Pos	Dist	Edit	Effic.	Remarks	Remarks2	EdiFacts		cemA	5	5	0	0	0	5	0	0	0	0	0
508	92	ndhBeU504FF	0.111199	silent				chlB	16	15	1	0	0	15	1	3	0	1	0
600	913	ndhBeU596TI	0.803263					chlL	4	4	0	0	1	4	0	0	0	0	0
1513	110	ndhBeU785SL	0.942243	IR		OTP82		chlN	5	5	0	0	0	4	0	1	0	1	0
1623	33	ndhBeU891AA	0.0577249	IR, silent				clpP	14	14	0	0	0	7	0	2	6	1	0
1656	52	ndhBeU928PS	0.873244	IR				infA	5	3	2	0	0	5	2	0	0	0
1708	7	ndhBeU980SL	0.0353522	IR				matK	5	4	1	0	0	5	0	2	0	0
1715	64	ndhBeU987NN	0.0512243	IR, silent				ndhA	7	4	3	0	0	5	1	1	1	1	0
1779	10	ndhBeU1051RC	0.903766	IR				ndhB	22	22	0	1	0	21	0	1	0	0	0
1789	81	ndhBeU1061PL	0.917024	IR				ndhC	2	2	0	0	0	2	0	0	0	0	0
1870	8	ndhBeU1142PL	0.856163	IR				ndhD	4	4	0	0	0	4	0	0	0	0	0
1878	4	ndhBeU1150RC	0.837276	IR				ndhE	2	2	0	0	1	2	0	0	0	0	0
1882	3	ndhBeU1154SL	0.815553	IR				ndhF	9	7	2	0	0	9	1	0	0	0	0
1885	4	ndhBeU1157PL	0.848226	IR				ndhG	2	1	1	0	0	2	0	0	0	0	0
1889	20	ndhBeU1161SS	0.0147	silent, IR				ndhH	2	1	1	0	1	2	0	1	0	0	0
1909	4	ndhBeU1181SL	0.839216	IR				ndhI	2	2	0	0	0	1	0	1	0	1	0
1913	19	ndhBeU1185SS	0.130234	silent, IR				ndhJ	7	7	0	0	0	5	0	0	0	2	0
1932	31	ndhBeU1204HY	0.915703	IR		CREF7		ndhK	3	3	0	0	0	3	0	1	0	0	0
1963	9	ndhBeU1235SL	0.899859	IR				petA	3	1	2	0	0	3	2	1	0	0	0
1972	5	ndhBeU1244SL	0.923685	IR				petB	9	9	0	0	0	3	0	0	5	1	0
1977	58	ndhBeU1249LL	0.0826862	silent, IR				petD	6	5	1	0	0	5	0	0	1	0	0
2035	5243	ndhBeU1307SL	0.914533	IR				petG	4	4	0	0	0	3	0	0	0	1	0
7278	4301	trnA-UGCeU41	0.753345	IR				petL	2	2	0	0	0	2	0	0	0	0	0
11579	295	rrn5eU+654	0.133706	IR, 3'-UTR				petN	1	1	0	0	0	1	0	0	0	0	0
11874	979	rrn5eU+949	0.110619	IR, 3'-UTR				psaA	0	0	0	0	0	0	0	0	0	0	0
12853	365	rps12i114g2eU243	0.0959646	IR, intron				psaB	1	1	0	0	0	1	0	0	0	0	0
13218	5	rps12eU216HH	0.230299	IR, silent				psaI	1	1	0	0	0	0	0	0	0	1	0
13223	205	rps12eU221SL	0.902142	IR				psaJ	2	2	0	2	0	0	0	0	0	0	0
13428	714	rps12i346g2eU80	0.903502	IR, intron				psbB	3	3	0	0	1	3	0	1	0	0	0
14142	142	rps7eC160*Q	0.861742	IR				psbC	0	0	0	0	0	0	0	0	0	0	0
14284	4	rps7eU302SL	0.938526	IR				psbD	2	2	0	2	0	0	0	0	0	0	0
14288	11	rps7eU306AA	0.0492153	IR, silent				psbE	4	4	0	1	0	3	0	2	0	0	0
14299	7	rps7eU317SL	0.95705	IR				psbF	1	1	0	0	0	1	0	1	0	0	0
14306	2649	rps7eU324II	0.0656103	IR, silent				psbH	2	2	0	1	0	1	0	1	0	0	0
16955	61	ycf2eU126LL	0.0673171	IR, silent				psbJ	5	5	0	0	0	5	0	2	0	0	0
17016	158	ycf2eC187*R	0.492447	IR				psbL	5	5	0	1	0	4	0	0	0	0	0
17174	921	ycf2eU345VV	0.127177	IR, silent				psbN	4	4	0	0	0	4	0	1	0	0	0
18095	116	ycf2eU1266FF	0.0216	IR, silent				psbT	1	1	0	0	0	0	0	0	0	1	0
18211	185	ycf2eU1382SL	0.027	IR				psbZ	2	2	0	0	0	2	0	0	0	0	0
18396	842	ycf2eC1567*Q	0.708331	IR				rpl14	8	6	2	0	0	7	0	2	0	1	0
19238	62	ycf2eU2409LL	0.076872	IR, silent				rpl16	1	1	0	0	1	1	0	0	0	0	0
19300	82	ycf2eU2471SL	0.0238	IR				rpl2	4	1	3	0	0	4	2	1	0	0	0
19382	377	ycf2eU2553LL	0.0125786	IR, silent				rpl20	3	1	2	0	0	2	0	0	0	1	0
19759	663	ycf2eU2930PL	0.0254	IR				rpl21	3	3	0	0	0	3	0	1	0	0	0
20422	89	ycf2eU3593SL	0.840832	IR				rpl22	4	3	1	0	0	3	0	0	0	1	0
20511	387	ycf2eC3682*Q	0.769779	IR				rpl32	1	0	1	0	0	0	0	0	0	1	0
20898	313	ycf2eC4069SS	0.034318	IR, silent				rpl33	1	1	0	0	0	0	0	0	0	1	0
21211	180	ycf2eU4382PL	0.605157	IR				rpl36	0	0	0	0	0	0	0	0	0	0	0
21391	23	ycf2eU4562SL	0.661478	IR				rpoA	13	11	2	1	0	12	1	4	0	0	0
21414	187	ycf2eC4585*Q	0.65272	IR				rpoB	34	31	3	0	0	32	3	5	0	2	0
21601	1758	ycf2eU4772SF	0.0181574	IR				rpoC1	14	11	3	0	0	12	2	2	2	0	0
23359	888	ycf2eU+185	0.013223	IR, 3'-UTR				rpoC2	11	8	3	0	0	11	1	5	0	0	0
24247	135	chlLeU2TM	0.461655	start				rps11	1	0	1	0	0	1	0	0	0	0	0
24382	180	chlLeU137SL	0.894729					rps12	6	6	0	0	0	2	0	0	4	0	0
24562	45	chlLeU317PL	0.902497					rps14	1	1	0	0	0	1	0	0	0	0	0
24607	611	chlLeU362SF	0.956793					rps16	4	4	0	0	0	2	0	0	1	1	0
25218	1176	chlNeU23AV	0.083355					rps18	4	4	0	1	0	2	0	0	0	1	0
26138			expected	chlNeU943LF				rps19	6	3	3	1	1	5	0	2	0	0	0
26394	19	chlNeU1199PL	0.0144294					rps2	11	9	2	1	0	10	1	3	0	0	0
26413	122	chlNeU1218II	0.147115	silent				rps3	6	5	1	1	0	5	1	1	0	0	0
26535	52	chlNeU1340SF	0.0124708					rps4	3	3	0	0	0	2	0	0	0	1	0
26587	235	chlNeU+12	0.026	3'-UTR				rps7	5	4	1	0	0	5	1	0	0	0	0
26822	142	ycf1eU+141	0.0379999	3'-UTR				rps8	3	2	1	1	0	2	0	1	0	0	0
26964	314	ycf1eU2TM	0.484452	start				rrn5	2	2	0	0	0	0	0	0	0	2	0
27278	176	ycf1eU316Q*	0.0170693	early stop				trnA-UGC	1	1	0	0	0	1	0	0	0	0	0
27454	890	ycf1eU492II	0.0129055	silent				trnG-UCC	1	0	1	0	0	0	0	0	0	1	0
28344	1307	ycf1eU1382TI	0.0164977					trnL-CAA	1	1	0	0	0	1	0	0	0	0	0
29651	400	ycf1eU2689RC	0.0630726					trnP-UGG	0	0	0	0	0	0	0	0	0	0	0
30051	115	ycf1eU3089SL	0.0125387					trnT-GGU	1	1	0	0	0	0	0	0	0	1	0
30166	225	ycf1eU3204FF	0.0155541	silent				ycf1	11	11	0	0	1	10	0	4	0	1	0
30391	1563	ycf1eU3429II	0.0163602	silent				ycf12	1	0	1	1	0	0	0	0	0	0	0
31954	726	ycf1eU4992FF	0.019806	silent				ycf2	18	13	5	0	0	17	4	0	0	1	0
32680	550	ndhHeU2TM	0.616158	start				ycf3	9	7	2	3	0	4	0	0	2	0	0
32857			expected	ndhHeU179TI	not ed. in Adiantum either			ycf4	6	5	1	1	0	4	0	1	0	1	0
33230	677	ndhHeC552PP	0.273869	silent				ycf94	2	2	0	0	0	2	0	0	0	0	0
33907	113	ndhAeU43LF	0.183792
34020	4	ndhAeU156LL	0.0255	silent
34024	865	ndhAeC160*R	0.386471
34889	598	ndhAi559g2eU466	0.626638	intron
35487	204	ndhAeU836SL	0.677979					Edits	23	22	1
35691	132	ndhAeC1040LP	0.0164162					Intron	total	C>U	U>C
35823	391	ndhAeC+53	0.0500394	3'-UTR				atpFi145g2	1	1	0
36214	227	ndhIeU297II	0.0187266	silent				clpPi361g2	4	4	0
36336			expected	ndhIeU419TI	not ed. in Adiantum either			clpPi71g2	2	2	0
36441	237	ndhIeU+5	0.0327134	3'-UTR				ndhAi559g2	1	1	0
36678	276	ndhGeU83SL	0.670934					petBi6g2	5	5	0
36954	360	ndhGeC359FS	0.740574					petDi8g2	1	0	1
37314	102	ndhEeU2TM	0.478247	start				rpoC1i432g2	2	2	0
37416	1052	ndhEeU104PL	0.874966					rps12i114g2	3	3	0
38468	1004	ndhDeU155SF	0.841834					rps12i346g2	1	1	0
39472	299	ndhDeU1159LF	0.0172457					rps16i40g2	1	1	0
39771	1	ndhDeU1458II	0.0257	NESI				ycf3i124g2	1	1	0
39772	452	ndhDeU1459RW	0.883889					ycf3i354g2	1	1	0
40224	3	ccsAeU893SL	0.726704
40227	139	ccsAeU890SF	0.720689
40366	329	ccsAeU751RW	0.734734
40695	36	ccsAeU422TM	0.602881
40731	144	ccsAeU386SL	0.537571
40875	856	ccsAeU242SF	0.0109166
41731	549	rpl32eC+165	0.0123235	3'-UTR
42280	245	rpl21eU389TI	0.556013
42525	2	rpl21eU144HH_YY	0.135232	silent
42527	747	rpl21eU142HY	0.444614
43274	52	ndhFeU346Q*	0.0138606	early stop
43326	6	ndhFeU398SL	0.723097
43332	218	ndhFeU404SL	0.776202
43550	364	ndhFeC622*R	0.542733
43914	125	ndhFeU986SL	0.682933
44039	79	ndhFeC1111SP	0.0131
44118	1	ndhFeU1190TI	0.70993
44119	98	ndhFeU1191TT_II	0.444368	NESI
44217	25062	ndhFeU1289SL	0.703827
69279	125	rpl2eC10*Q	0.705488
69404	1046	rpl2eC135NN	0.0133264	silent
70450	354	rpl2eC460*Q	0.803898
70804	57	rpl2eU817RC	0.0150376	unexpected
70861	2	rps19eU-1	0.643092	5'-UTR
70863	112	rps19eU2TM	0.647959	start
70975	15	rps19eU114SS	0.0262	silent
70990	#REF!	rps19eC129II	0.0299	silent
71280	3	rpl22eU128SL	0.88459
71283	1	rpl22eU131PL	0.887116
71284	261	rpl22eU132PP_LL	0.330332	NESI
71545	49	rpl22eC+24	0.27002	3'-UTR
71594	70	rps3eU-35	0.0366123	5'-UTR
71664	10	rps3eU36LL	0.573452	silent	surprise
71674	9	rps3eC46*Q	0.3157		surprise
71683	96	rps3eU55HY	0.661196
71779	210	rps3eU151R*	0.0635096	early stop						0.5	adjustable ET (Efficiency Threshold)
71989	247		expected	rps3eU361HY						> ET	< ET	check
72236	2		expected	rps3eU608TI				total	451	201	250	0
72238	165	rps3eU610RC	0.961224
72403	1450	rpl16eU2TM	0.794495	start					C to U sites	> ET	< ET	check		U to C sites	> ET	< ET	check
73853	1	rpl14eU55LL|PS	0.0104262	NESI				total	392	180	212	0	total	59	21	38	0
73854	40	rpl14eU56PL|PL	0.953397					Codon edits, non-silent						280	193	87
73894	89	rpl14eU99YY	0.0420166	silent				total	242	172	70	0	total	38	21	17	0
73983	5	rpl14eU185AV	0.924186					AV	12	9	3	0	VA	1	0	1	0
73988	141	rpl14eC190CR	0.877402					HY	15	10	5	0	YH	0	0	0	0
74129	5		expected	rpl14eU331LF				LF	6	0	6	0	FL	1	0	1	0
74134	5	rpl14eU336AA	0.0254	silent				PL	46	38	8	0	LP	1	0	1	0
74139	29	rpl14eU341IT	0.0157285					PS	10	2	8	0	SP	3	1	2	0
74168	296	rpl14eC+1	0.135809	3'-UTR				Q*	6	3	3	0	*Q	19	14	5	0
74464	9	rps8eU-1	0.431754	5'-UTR				RC	12	6	6	0	CR	2	2	0	0
74473	308	rps8eC9NN	0.0219	silent				R*	3	0	3	0	*R	7	3	4	0
74781	261	rps8eU317SL	0.900976					RW	8	7	1	0	WR	0	0	0	0
75042	4	infAeC67*R	0.617437					SF	17	12	5	0	FS	1	1	0	0
75046	50	infAeU71AV	0.909652		not edited in Adiantum			SL	77	65	12	0	LS	1	0	1	0
75096	43	infAeC121*R	0.424912					TI	11	5	6	0	IT	2	0	2	0
75139	1	infAeU164AV	0.927848					TM	19	15	4	0	MT	0	0	0	0
75140	285	infAeU165AA_VV	0.896164	NESI
75425	327		expected	rpl36eC88SP	not edited in Adiantum			Start creation					Stop removal
75752	227	rps11eC215VA	0.0108487		strongly predicted			TM start	12	0	12	0	*>Q/R	26	17	9	0
75979	61	rpoAeU-3	0.10218	5'-UTR				Stop creation
76040	20		expected	rpoAeC59LS					9	3	6	0
76060	162	rpoAeC79FL	0.0656939		strongly predicted			Multiple codon edits
76222	22	rpoAeC241*Q	0.462992					total	24
76244	8	rpoAeU263SL	0.712595					sense (|)	18
76252	52	rpoAeU271LL	0.645405	silent				sense (|)	18	0	18	0	sense (|)	0	0	0	0
76304	75	rpoAeU323SL	0.683387					silent (_)	6
76379	198	rpoAeU398SL	0.0142044					silent (_)	6	0	6	0	silent (_)	0	0	0	0
76577	30	rpoAeU596SL	0.593424					Additional codon changes:
76607	184	rpoAeU626PL	0.538198					PF|PS	1	0	1	0	FP|FL	0	0	0	0
76791	45	rpoAeU810PP	0.0145412	silent				PF|PL	1	0	1	0	FP|FS	0	0	0	0
76836	66	rpoAeU855FF	0.0249	silent
76902	2	rpoAeU921LL	0.0334832	silent				Silent edits						89	8	81
76904	409	rpoAeU923SL	0.27069					sum	82	8	74	0	total	7	0	7	0
77313	68	petDeU481Q*	0.986334					AA	4	1	3	0	AA	0	0	0	0
77381	84	petDeU413AV	0.939139					CC	0	0	0	0	CC	0	0	0	0
77465	6		expected	petDeC329IT	Not edited in Ophioglossum or Selaginella			DD	0	0	0	0	DD	0	0	0	0
77471	24	petDeU323SL	0.983327					FF	15	2	13	0	FF	0	0	0	0
77495	288	petDeU299SL	0.949535					GG	1	0	1	0	GG	0	0	0	0
77783	474	petDeU11TI	0.0454167					HH	4	0	4	0	HH	0	0	0	0
78257	313	petDi8g2eC189	0.010565	intron				II	10	1	9	0	II	1	0	1	0
78570	63	petBeU+46	0.0145793	3'-UTR				LL	15	2	13	0	LL	1	0	1	0
78633	32	petBeU646Q*	0.958173					NN	3	0	3	0	NN	2	0	2	0
78665	442	petBeU614TM	0.956327					PP	6	0	6	0	PP	1	0	1	0
79107	421	petBeU172HY	0.975859					RR	0	0	0	0	RR	0	0	0	0
79528	1	petBi6g2eU479	0.0136571	intron				SS	8	1	7	0	SS	1	0	1	0
79529	133	petBi6g2eU478	0.938353	intron				TT	5	0	5	0	TT	0	0	0	0
79662	169	petBi6g2eU345	0.0103132	intron				VV	7	1	6	0	VV	0	0	0	0
79831	129	petBi6g2eU176	0.156795	intron				YY	4	0	4	0	YY	1	0	1	0
79960	205	petBi6g2eU47	0.0130077	intron				Primary silent edits
80165	16	psbHeU183YY	0.0135573	silent				LS|LL	0	0	0	0	LP|LL	0	0	0	0
80181	272		expected	psbHeU167TI	not edited in Adiantum			Secondary silent edits
80453	1	psbNeU15TT	0.0918529	silent				PL|PS	5	1	4	0	SL|SP	0	0	0	0
80454	7	psbHeU-107	0.206623	5'-UTR	antisense in psbN
80461	6	psbNeU23SL	0.178377					Non-coding regions
80467	6	psbNeU29TI	0.174816					total	82	0	82
80473	166	psbNeU35SF	0.148038					total	68	0	68	28	total	14	0	14	0
80639	1299	psbTeU+20	0.043476	3'-UTR				5'-UTR	25	0	25	22	check
81938	467		expected	psbBeC583SP				5'-UTR	21	0	21	0	5'-UTR	4	0	4	0
82405	86	psbBeU116SL	0.991047					3-UTR	34	0	34	28	check
82491	28	psbBeU30TT	0.0700134	silent				3'-UTR	25	0	25	0	3'-UTR	9	0	9	0
82519	878	psbBeU2TM	0.958321	start				Introns	23	0	23
83397	73	clpPi71g2eU296	0.0292	intron				Introns	22	0	22	0	Intron	1	0	1	0
83470	426	clpPi71g2eU369	0.873101	intron
83896	1	clpPeU103LL|PS	0.0143134	NESI
83897	154	clpPeU104PL|PL	0.768066
84051	56	clpPeU258FF	0.0198444	silent
84107	1	clpPeU314SF	0.931587
84108	24	clpPeU315SS_FF	0.929802	NESI
84132	294	clpPeU339TT	0.0161901	silent
84426	48	clpPi361g2eU270	0.0522454	intron
84474	12	clpPi361g2eU318	0.903064	intron
84486	18	clpPi361g2eU330	0.0700348	intron
84504	316	clpPi361g2eU348	0.0244	intron
84820	259	clpPeU443SL	0.96645
85079	345	clpPeU+99	0.0113379	3'-UTR
85424	470	rps12i114g2eU57	0.0224	intron
85894	643	rps12i114g2eU527	0.0145	intron
86537	6	rpl20eU226HY	0.953088
86543	15	rpl20eC232SP	0.011084
86558	111		expected	rpl20eC247FL
86669	111	rpl20eC+20	0.0208	3'-UTR
86780	306	rps18eU+169	0.0236	3'-UTR
87086	3	rps18eU91RC	0.112771
87089	121	rps18eU88RC	0.0165359
87210	3	rps18eU-34	0.015376	5'-UTR
87213	831	rpl33eU+32	0.259397	3'-UTR
88044	7	psaJeU-248	0.0162196	5'-UTR
88051	406	psaJeU-255	0.0148218	5'-UTR
88457	#REF!	petGeU+178	0.0506013	3'-UTR
88714	6	petGeU38SL	0.850012
88720	3	petGeU32SL	0.86401
88723	232	petGeU29AV	0.870628
88955	48	petLeU59SL	0.0130995
89003	480	petLeU11PL	0.807076
89483	366	psbEeU-310	0.0902395	5'-UTR
89849	12	psbEeU57YY	0.0192434	silent
89861	41	psbEeU69HH	0.0159001	silent
89902	232	psbEeU110SF	0.968987
90134	62	psbFeU81FF	0.245296	silent
90196	39	psbLeU-2	0.0114343	5'-UTR
90235	33	psbLeU38PL	0.978091
90268	21	psbLeU71PL	0.979491
90289	3	psbLeU92SL	0.98041
90292	171	psbLeU95SF	0.966075
90463	25	psbJeU31RW	0.947713
90488	18	psbJeU56TI	0.0488752		Not edited in Adiantum
90506	4	psbJeU74TM	0.975713
90510	3	psbJeU78GG	0.107522	silent
90513	1392	psbJeU81VV	0.0168169	silent
91905	254	petAeU531FF	0.402478	silent
91910			expected	petAeC526YH
92159	9	petAeC277*Q	0.68356
92168	580	petAeC268*Q	0.710394
92748	53	cemAeU1408RC	0.824801
92801	120	cemAeU1355SL	0.8424
92921	42	cemAeU1235SL	0.876911
92963	109	cemAeU1193PL	0.880615
93072	1157	cemAeU1084LF	0.0431994
94229	266	ycf4eU+99	0.0105811	3'-UTR
94495	83	ycf4eC388LL	0.486797	silent
94578	292	ycf4eU305SF	0.0157776
94870	3	ycf4eU13RC	0.0425433
94873	52	ycf4eU10HY	0.0969233
94925	715	ycf4eU-43	0.0257	5'-UTR
95640	33	accDeU+69	0.0473529	3'-UTR
95673	67	accDeC+36	0.0878513	3'-UTR
95740	1	accDeU896PL|PL	0.889881
95741	74	accDeU895PL|PS	0.0116646	NESI
95815	42	accDeU821SL	0.922739
95857	7	accDeU779SL	0.941907
95864	42	accDeC772*Q	0.74768
95906	73	accDeC730SP	0.610223
95979	32	accDeU657SS	0.0109086	silent
96011	194	accDeU625HY	0.0642009
96056			expected	accDeU580FL
96205	174	accDeU431PL	0.948535
96379	46	accDeU257SL	0.923475			RARE1
96425	209	accDeU211RC	0.912025
96634	2	accDeU2TM	0.889644	start
96636	185	accDeU-1	0.546482	5'-UTR
96821	2344	accDeU-186	0.21557	5'-UTR
99165	696	atpBeU-38	0.615935	5'-UTR
99861	148	atpBeU659TI	0.964461
100009	574	atpBeU807FF	0.0553264	silent
100583	1	atpBeU1381PL|PS	0.978528
100584	35	atpBeU1382PL|PL	0.0165361
100619	4	atpBeU1417HY	0.986138
100623	212	atpBeU1421PL	0.968816
100835	39	atpEeU146SL	0.966439
100874	207	atpEeU185PL	0.962344
101081	20	atpEeU392TM	0.735386
101101	1589	atpEeU+13	0.0522249	3'-UTR
102690	196		expected	ndhCeU19HY
102886	75	ndhCeU215SF	0.86353
102961	15	ndhCeU290AV	0.845478
102976	122		expected	ndhCeU305SF	Edit in Anthoceros
103098	133	ndhKeU74SL	0.0109075
103231	131	ndhKeU207FF	0.768945	silent
103362	513	ndhKeU338PL	0.897831
103875	118	ndhJeU46R*	0.0104526	early stop
103993	176	ndhJeU164SL	0.926297
104169	60	ndhJeU340RW	0.319881
104229	111	ndhJeU400HY	0.898707
104340	104	ndhJeU511Q*	0.939657
104444	28	ndhJeU+93	0.11721	3'-UTR
104472	1120	ndhJeU+121	0.465574	3'-UTR
105592	970	trnL-CAAeU35	0.362035	tRNA
106562	24	rps4eU227PL	0.749924
106586	412	rps4eU251PL	0.811723
106998	556	rps4eU+75	0.0167715	3'-UTR
107554	42	ycf3eU-204	0.0197239	5'-UTR
107596	96	ycf3eC-162	0.013617	5'-UTR
107692	118	ycf3eC-66	0.233895	5'-UTR
107810	15	ycf3eU53SL	0.715074
107825	429	ycf3eU68TI	0.852556
108254	472	ycf3i124g2eU373	0.860006	intron
108726	1		expected	ycf3eC202SP
108727	469	ycf3eU203SL	0.0120853
109196	430	ycf3i354g2eU318	0.870732	intron
109626	879	ycf3eU478RW	0.931618
110505	2645		expected	psaAeC505FL
113150	1772	psaBeU869TM	0.979358
114922	1089	rps14eU248PL	0.923805
116011	1637	trnT-GGUeU+543	0.0121859	IGS
117648	227		expected	psbCeU2TM, ACG in other Adiantoids, not edited - maybe start GUG (Val) codon 39bp downstream
117875	2180		expected	psbCeC229SP
120055	12	psbZeU158SL	0.712987
120067	1183	psbZeU170PL	0.817007
121250	2919	petNeU35TM	0.680382
124169	88	rpoBeC127*R	0.410061
124257	207	rpoBeU215PL	0.72474
124464	3		expected	rpoBeC422IT
124467	30	rpoBeU425AV	0.552215
124497	58	rpoBeU455SL	0.685066
124555	13	rpoBeU513SS	0.0106464	silent
124568	1	rpoBeU526PL|PS	0.157692
124569	117	rpoBeU527PL|PL	0.714555			CRR22
124686	17	rpoBeU644AV	0.627842
124703	1	rpoBeU661PF|PS	0.0115112
124704	1	rpoBeU662PF|PL	0.663053
124705	55	rpoBeU663PP_FF	0.359563	NESI
124760	74	rpoBeC718*Q	0.534306
124834	14	rpoBeU792LL	0.0156165	silent
124848	12	rpoBeU806TI	0.0157835
124860	170	rpoBeU818SL	0.749225
125030	30	rpoBeC988*Q	0.285822
125060	12	rpoBeU1018RC	0.0180343
125072	2		expected	rpoBeC1030SP
125074	251	rpoBeU1032SS	0.0130959	silent
125325	66	rpoBeU1283SL	0.0122232
125391	66	rpoBeU1349SL	0.0153921
125457	100	rpoBeU1415AV	0.0132821
125557	440	rpoBeU1515VV	0.0377887	silent
125997	330	rpoBeU1955PL	0.67736
126327	2	rpoBeU2285SL	0.773101
126329	77	rpoBeU2287Q*	0.0139388	early stop
126406	356	rpoBeU2364VV	0.0211	silent
126762	2	rpoBeU2720PL	0.731844
126764	265	rpoBeU2722HY	0.046116
127029	80	rpoBeU2987SL	0.523339
127109	1	rpoBeU3067PS|PL	0.0114764
127110	83	rpoBeU3068PL|PL	0.773687
127193	80	rpoBeU3151RC	0.793169
127273	12	rpoBeU+9	0.0173293	3'-UTR
127285	38	rpoBeU+21	0.0133535	3'-UTR
127323	108	rpoC1eU7HY	0.015444
127365	115		expected	rpoC1eC49SP
127431	104	rpoC1eC115*Q	0.465929
127480	55	rpoC1eU164PL	0.811199
127535	167	rpoC1eU219NN	0.0373161	silent
127702	33	rpoC1eU386SL	0.727394
127735	22	rpoC1eU419PL	0.766726
127757	730	rpoC1i432g2eU9	0.7293	intron
128487	502	rpoC1i432g2eU738	0.175479	intron
128989	105	rpoC1eU929SL	0.837369
129094	16	rpoC1eU1034TM	0.859932
129110	199	rpoC1eU1050NN	0.0166021	silent
129309	208	rpoC1eC1249*R	0.809536
129517	561	rpoC1eU1457SF	0.883835
130078	355	rpoC1eC2018IT	0.305556
130433	62	rpoC2eU170SL	0.918187
130495	8	rpoC2eC232*Q	0.171284
130503	92	rpoC2eU240SS	0.0105093	silent
130595	569	rpoC2eU332SL	0.831953
131164	167	rpoC2eU901RW	0.721614
131331	1137	rpoC2eC1068YY	0.0132745	silent
132468	669	rpoC2eU2205PP	0.0273826	silent
133137	435	rpoC2eU2874II	0.123557	silent
133572	484	rpoC2eU3309II	0.671786	silent
133865	545		expected	rpoC2eC3602LS
134056	537	rpoC2eC3793CR	0.819256
134410	183	rpoC2eU4147HY	0.878401
134593	100	rps2eC-85	0.214298	5'-UTR
134693	163	rps2eU16RW	0.840734
134856	35	rps2eU179SL	0.936712
134891	71	rps2eU214LL	0.098306	silent
134962	64	rps2eU285LL	0.0371675	silent
135026	48	rps2eU349R*	0.010067	early stop
135074	33	rps2eU397LF	0.011155
135107	52	rps2eC430*Q	0.768327
135159	74	rps2eU482SL	0.862048
135233	106		expected	rps2eC556SP
135339	4	rps2eU662SL	0.844527
135343	259	rps2eU666VV	0.0824388	silent
135602	6	atpIeU-1	0.780619	5'-UTR
135608	64	atpIeU6HH	0.0490093	silent
135672	175	atpIeC70*Q	0.762088
135847	66	atpIeU245SL	0.930114
135882			expected	atpIeC280SP
135913	3	atpIeU311PL	0.953875
135916	30	atpIeU314SF	0.958417
135946	70	atpIeU344SL	0.955057
136016	200	atpIeU414TT	0.0194319	silent
136216	51	atpIeU614SL	0.950071
136267	481	atpIeU665SL	0.962639
136748	335	atpHeU-334	0.242886	5'-UTR
137083	175	atpHeU2TM	0.95701	start
137258	38	atpHeU177FF	0.0111167	silent
137296	9	atpHeU215PL	0.967335
137305	69	atpHeU224SL	0.967145
137374	60	atpHeC+47	0.0775068	3'-UTR
137434	83	atpFeU-82	0.063901	5'-UTR
137517	536	atpFeU2TM	0.497484	start
138053	817	atpFi145g2eU393	0.868855	intron
138870	45	atpAeU39II	0.12782	silent
138915	86	atpAeU84VV	0.077732	silent
139001	27	atpAeU170SF	0.946175
139028	5	atpAeU197SL	0.960764
139033	1	atpAeU202PL|PS	0.149087
139034	27	atpAeU203PL|PL	0.952216
139061	3	atpAeU230SL	0.964948
139064	156	atpAeU233TM	0.969782
139220	168	atpAeU389SL	0.971452
139388	323	atpAeU557SL	0.981303
139711	147	atpAeU880HY	0.982686
139858	145	atpAeC1027*Q	0.918174
140003	177	atpAeU1172SF	0.96032
140180	177	atpAeU1349SL	0.961209
140357	9	atpAeC+2	0.250229	3'-UTR
140366	250	atpAeU+11	0.0139473	3'-UTR
140616	1482	trnG-UCCeC+67	0.0344276	3'-UTR
142098	2013	ycf12eC-118	0.0113959	5'-UTR
144111	99	chlBeU13HY	0.783733
144210	5	chlBeU112HY	0.83798
144215	133	chlBeU117FF	0.0554255	silent
144348	270	chlBeC250*Q	0.68342
144618	1	chlBeU520PL|PS	0.0884505
144619	41	chlBeU521PL|PL	0.768295
144660	13	chlBeU562LL	0.0993279	silent
144673	351	chlBeU575SL	0.798203
144736	294		expected	chlBeC638LP
145024	107	chlBeU926AV	0.845256
145030	101	chlBeU932SF	0.888782
145131	286	chlBeU1033RW	0.900527
145417	112	chlBeU1319SL	0.896139
145529	32	chlBeU1431PP	0.0110467	silent
145561	72	chlBeU1463TI	0.0134921
145633	73	chlBeU1535PL	0.876979
145706	165	chlBeU+63	0.0699	3'-UTR
145871	747	rps16i40g2eU8	0.0307316	intron
146618	35	rps16eU61AV	0.0145666
146653	51	rps16eU97LF	0.044306
146704	165	rps16eU+13	0.0619193	IGS
146869	48	ycf94eU2TM	0.589515	IGS
146917	1186	ycf94eU50PL	0.714347	IGS
148103	78	matKeU965SL	0.643621
148181	91	matKeC1043LS	0.0104932
148272	229	matKeU1134PP	0.472055	silent
148417			expected	matKeU1279RC
148501	59	matKeU1363LF	0.0189568
148560	171	matKeU1422FF	0.0643732	silent
148731		ndhBeU-79	0.0307277	IGS
40446	249	ccsAeU671(as)	0.012	antisense
71005	57	rps19eC144(as)	0.022	antisense
71062	218	rps19eC201(as)	0.011	antisense
95080	560	psaIeU+244(as)	0.019	IGS, antisense
116400	26	psbDeU-238(as)	0.042	antisense
116426	1222	psbDeU-212(as)	0.018	antisense
28313	31	ycf1eU1351(as)	0.013	antisense
