# Supplementary material for: Rickettsial DNA and a trans-splicing rRNA group I intron in the unorthodox mitogenome of the fern Haplopteris ensiformis
Source: Commun Biol. 2023 Mar 20;6:296. doi: 10.1038/s42003-023-04659-8 (PMC10027690; doi:10.1038/s42003-023-04659-8)
Supplement: Supplementary file 5 — Supplementary Data 2 [file 42003_2023_4659_MOESM5_ESM.xlsx]

## Sheet: mtDNA_RNA_editing
Haplomitrium ensiformis mitochondrial RNA editing											Edits	1618	1091	527	21	12	1495	233	233	57	45	0
		numbers		average efficiencies							Gene	total	C>U	U>C	5'-UTR	start	CDS	*>Q/R	silent	introns	3'-UTR	check
		1618	total sites								atp1	3	3	0	0	0	3	0	1	0	0	0
		1091	C to U (eU)	0.637297							atp4	5	4	1	0	0	5	0	3	0	0	0
		527	U to C (eC)	0.708701							atp6	41	32	9	0	1	41	6	6	0	0	0
		1165	codon changes		… of these also documented:	386	in Lycophytes	and			atp8	31	19	12	0	1	31	7	3	0	0	0
		920	strongly expected	0.825127		73	in Eusporangiates	100			atp9	15	11	4	0	0	15	2	0	0	0	0
		118	weakly expected	0.725365		27	in angiosperms	103			cob	8	6	2	1	0	7	0	4	0	0	0
		127	not predicted	0.52688							cox1	145	90	55	5	0	136	11	9	2	2	0
		254	silent	0.287716		1	unique in ferns				cox2	44	25	19	0	0	42	9	4	2	0	0
		59	NESIs	0.436364		4	ancestral, backward adaptive				cox3	29	19	10	0	0	29	4	5	0	0	0
		57	intron	0.433509		2	variable				matR	69	40	29	0	0	69	21	6	0	0	0
		21	5'-UTR	0.457143							nad1	95	66	29	1	0	87	8	6	5	2	0
		45	3'-UTR	0.274667		51	expected, but unedited				nad2	98	82	16	2	0	83	5	22	12	1	0
1669	1618	check						17			nad3	15	10	5	0	0	15	1	6	0	0	0
Chr	Pos	Dist	Edit	Effic.	Remarks	Edit known in	and in …	EdiFacts			nad4	123	95	28	0	0	115	9	7	8	0	0
8	193100	473	atp1eU137SL	0.99	strong	Lycophytes					nad4L	37	31	6	0	1	28	2	3	0	9	0
8	193573	404	atp1eU610RC	0.99	strong	Lycophytes					nad5	106	87	19	0	1	103	8	20	3	0	0
8	193977		atp1eU1014SS	0.95	silent						nad6	22	21	1	1	0	21	1	4	0	0	0
8	156366	287	atp4eU21FF	0.05	silent						nad7	92	58	34	0	1	84	20	5	7	1	0
8	156653	88	atp4eC308IT	0.96	not predicted						nad9	37	25	12	0	0	37	0	11	0	0	0
8	156741	36	atp4eU396AA	0.06	silent						rpl2	50	20	30	0	0	45	14	4	2	3	0
8	156777	10	atp4eU432AA	0.8	silent						rpl5	38	20	18	0	1	38	9	8	0	0	0
8	156787		atp4eU442HY	0.05	not predicted						rpl6	24	14	10	0	0	24	6	3	0	0	0
7	185290	15	atp6eU728SL	0.96	strong	Isoetes	Eusporangiates				rpl16	14	5	9	0	0	13	6	2	0	1	0
7					atp6eU716TI missing						rps1	40	34	6	0	1	33	1	9	3	4	0
7	185305	22	atp6eU713PL	0.59	strong	Isoetes	Angiosperms				rps2	37	30	7	0	1	32	0	17	0	5	0
7	185327	17	atp6eC691*Q	0.63	strong	Isoetes					rps3	90	61	29	0	1	80	19	15	10	0	0
7	185344	6	atp6eU674SL	0.97	strong	Isoetes	Eusporangiates				rps4	38	25	13	0	0	38	9	13	0	0	0
7	185350	6	atp6eU668SL	0.97	strong	Isoetes	Angiosperms				rps7	19	12	7	0	0	19	5	5	0	0	0
7	185356	3	atp6eU662TI	0.94	unique	Eusporangiates					rps10	20	10	10	2	0	18	6	3	0	0	0
7	185359	92	atp6eU659SL	0.96	strong	Isoetes	Eusporangiates				rps11	30	11	19	1	1	26	11	4	0	3	0
7					atp6eC631FL missing						rps12	32	14	18	0	1	29	8	1	0	3	0
7	185451	38	atp6eU567VV	0.21	silent						rps13	25	12	13	0	0	25	9	4	0	0	0
7	185489	105	atp6eC529CR	0.97	strong	Isoetes					rps14	48	31	17	6	0	32	7	2	3	7	0
7	185594	18	atp6eU424LF	0.97	strong	Selaginella					rps19	11	4	7	0	0	11	2	3	0	0	0
7	185612	2	atp6eC406*Q	0.94	strong	Isoetes					sdh3	29	20	9	2	0	26	4	6	0	1	0
7	185614	15	atp6eU404SF	0.96	strong	Isoetes	Ophioglossum				sdh4	22	18	4	0	1	19	1	2	0	3	0
7	185629	24	atp6eU389TI	0.97	strong						tatC	36	26	10	0	0	36	2	7	0	0	0
7	185653	6	atp6eU365PL	0.98	strong	Selaginella	Angiosperms
7	185659	16	atp6eU359SL	0.95	strong	Selaginella							0.5	ET (Efficiency Threshold)
7	185675	36	atp6eC343YH	0.97	strong								> ET	< ET	check
7	185711	2	atp6eC307*Q	0.83	strong						total	1618	1142	458	18
7	185713	7	atp6eU305SL	0.84	strong	Selaginella	Angiosperms
7	185720	3	atp6eU298RC	0.96	strong	Isoetes	Angiosperms					C to U sites	> ET	< ET	check		U to C sites	> ET	< ET	check
7	185723	2	atp6eU295LF	0.94	strong						total	1091	720	358	13	total	527	422	100	5
7	185725	21	atp6eU293PL	0.96	strong	Isoetes					Codon edits, non-silent						1197	1022	161
7	185746	1	atp6eU272PF|PL	0.96	strong	Lycophytes	Angiosperms				total	718	611	98	9	total	479	411	63	5
7	185747	18	atp6eU271PF|PS	0.96	strong	Isoetes					AV	19	16	3	0	VA	17	14	3	0
7	185765	8	atp6eC253*Q	0.92	strong						HY	44	29	13	2	YH	45	41	4	0
7	185773	16	atp6eU245SF	0.06	not predicted						LF	36	34	2	0	FL	9	5	4	0
7	185789	16	atp6eC229*Q	0.96	strong	Isoetes					PL	161	137	23	1	LP	54	48	6	0
7	185805	1	atp6eU213PP_LL	0.67	NESI						PS	61	46	15	0	SP	14	12	2	0
7	185806	26	atp6eU212PL	0.98	strong	Angiosperms	Eusporangiates				Q*	9	5	4	0	*Q	154	135	18	1
7					atp6eU197TI missing						RC	62	60	1	1	CR	22	20	2	0
7	185832	8	atp6eU186LL	0.24	silent						R*	2	1	1	0	*R	79	63	14	2
7	185840	45	atp6eC178*Q	0.88	strong						RW	37	32	4	1	WR	7	5	2	0
7	185885	12	atp6eU133HY	0.08	variable						SF	66	60	6	0	FS	22	20	2	0
7	185897	10	atp6eU121LL	0.79	silent						SL	126	111	13	2	LS	22	19	2	1
7	185907	6	atp6eU112II	0.08	silent						TI	49	42	6	1	IT	27	23	3	1
7	185913	1	atp6eU105PP_LL	0.57	NESI						TM	46	38	7	1	MT	7	6	1	0
7	185914	9	atp6eU104PL	0.96	strong	Isoetes	Eusporangiates
7	185923	14	atp6eU95SF	0.97	silent	Angiosperms					Start creation					Stop removal
7	185937	1	atp6eU81II_TT	0.07	NESI						TM start	15	12	2	1	*>Q/R	233	198	32	3
7	185938	47	atp6eC80IT	0.97	strong						Stop creation
7	185985	16	atp6eU33II	0.17	silent							11	6	5	0
7	186001	15	atp6eU17PL	0.95	strong	Isoetes	Ophioglossum				Multiple codon edits
7	186016		atp6eU2TM	0.82	strong	Isoetes	Eusporangiates					127	total
8	185213	19	atp8eC498*Q	0.4	not predicted							100	sense |
8	185232	14	atp8eC480SS	0.71	silent						sense |	83	66	17	0	sense |	17	16	1	0
8	185246	64	atp8eC466*Q	0.91	not predicted							27	silent _
8	185310	1	atp8eU402PP_LL	cDNA	NESI						silent _	25	7	16	2	silent _	2	0	2	0
8	185311	45	atp8eU401PL	cDNA	not predicted						Additional codon changes:
8	185356	7	atp8eU356PL	0.39	weak	Psilotum					PF|PS	14	14	0	0	FP|FL	0	0	0	0
8	185363	2	atp8eC349*R	cDNA	strong						PF|PL	14	14	0	0	FP|FS	0	0	0	0
8	185365	4	atp8eC347LS	cDNA	strong
8	185369	27	atp8eU343LF	0.88	not predicted						Silent edits						298	75	219
8	185396	17	atp8eU316HY	0.03	ancestral						sum	266	70	192	4	total	32	5	27	0
8	185413	30	atp8eC299LP	0.1	not predicted						AA	11	5	6	0	AA	1	0	1	0
8	185443	75	atp8eC269MT	0.92	not predicted						CC	2	0	2	0	CC	0	0	0	0
8	185518	13	atp8eU194PL	0.24	weak	Angiosperms					DD	6	2	4	0	DD	0	0	0	0
8	185531	57	atp8eC181*R	cDNA	strong						FF	54	16	38	0	FF	6	1	5	0
8	185588	42	atp8eC124*R	0.17	strong	Ophioglossum					GG	2	1	1	0	GG	0	0	0	0
8	185630	2	atp8eU82HY	cDNA	ancestral						HH	3	0	3	0	HH	4	1	3	0
8	185632	5	atp8eU80SL	cDNA	ancestral	Selaginella					II	44	9	35	0	II	2	0	2	0
8	185637	5	atp8eU75VV	0.07	silent						LL	55	23	30	2	LL	2	1	1	0
8	185642	5	atp8eU70HY	cDNA	strong	Isoetes					NN	8	0	8	0	NN	3	0	3	0
8	185647	7	atp8eU65TI	cDNA	not predicted						PP	14	3	10	1	PP	0	0	0	0
8	185654	9	atp8eU58HY	0.11	ancestral	Lycophytes					RR	3	0	3	0	RR	1	0	1	0
8	185663	6	atp8eU49RC	cDNA	strong	Lycophytes					SS	13	5	8	0	SS	2	1	1	0
8	185669	9	atp8eU43RW	cDNA	strong	Lycophytes	Psilotum				TT	26	2	23	1	TT	2	0	2	0
8	185678	4	atp8eC34*Q	0.19	strong						VV	17	3	14	0	VV	3	0	3	0
8	185682	6	atp8eU31LL	cDNA	silent						YY	8	1	7	0	YY	6	1	5	0
8	185688	1	atp8eU24II_TT	cDNA	NESI						Primary silent edits
8	185689	12	atp8eC23IT	cDNA	strong						LS|LL	6	6	0	0	LP|LL	1	1	0	0
8	185701	4	atp8eU11SL	cDNA	strong	Lycophytes	Eusporangiates				Secondary silent edits
8	185705	1	atp8eC7*Q	cDNA	strong						PL|PS	19	7	12	0	SL|SP	2	1	1	0
8	185706	4	atp8eU6PP	cDNA	NESI, 5'
8	185710		atp8eU2TM	cDNA	strong	Lycophytes	Ophioglossum				Non-coding regions
8	14315	15	atp9eU221SF	0.993484	strong	Lycophytes					total	123	45	78
8	14330	12	atp9eU206SL	0.993046	strong	Lycophytes	Ophioglossum				total	107	39	68	45	total	16	6	10	0
8	14342	9	atp9eU194TM	0.994027	strong	Lycophytes					5'-UTR	21	8	13	21	check
8	14351	36	atp9eU185SF	0.993346	strong	Selaginella	Ophioglossum				5'-UTR	18	6	12	0	5'-UTR	3	2	1	0
8	14387	3	atp9eU149TI	0.989607	strong	Selaginella					3-UTR	45	10	35	45	check
8	14390	16	atp9eC146VA	0.991574	strong	Isoetes					3'-UTR	39	8	31	0	3'-UTR	6	2	4	0
8	14406	14	atp9eC130*Q	0.895927	strong						Introns	57	27	30
8	14420	7	atp9eC116LP	0.942455	strong						Introns	50	25	25	0	Intron	7	2	5	0
8	14427	9	atp9eC109*R	0.891832	strong	Isoetes
8	14436	5	atp9eU100PS	0.985697	strong	Selaginella	Psilotum
8	14441	3	atp9eU95TI	0.976797	strong
8	14444	4	atp9eU92SL	0.986249	strong	Lycophytes	Physcomitrium
8	14448	5	atp9eU88PS	0.945486	strong	Lycophytes
8	14453	18	atp9eU83SF	0.995827	strong	Lycophytes	Ophioglossum
8	14471		atp9eU65AV	0.923053	weak	Selaginella
8	165581	40	cobeU-1	0.25	5'-UTR
8	165621	34	cobeC40YH	0.72	not predicted
8					cobeC44IT missing
8	165655	283	cobeC74IT	0.98	strong
8					cobeU281TI missing
8	165938	132	cobeU357II	0.43	silent
8	166070	603	cobeU489II	0.39	silent
8	166673	11	cobeU1092II	0.14	silent
8	166684	265	cobeU1103AV	0.09
8	166949		cobeU1368AA	0.82	silent
3	23393	16	cox1eU-121	0.9	5'-UTR
3	23409	10	cox1eU-104	0.85	5'-UTR
3	23419	69	cox1eU-94	0.07	5'-UTR
3	23488	24	cox1eU-25	0.41	5'-UTR
3	23512	49	cox1eU-1	0.31	5'-UTR
3	23561	9	cox1eC49*Q	0.91
3	23570	45	cox1eC58*Q	0.85
3	23615	45	cox1eU103HY	0.98	strong	Lycophytes	Ophioglossum
3	23660	1	cox1eU148LS|LL	0.93	strong	Isoetes
3	23661	6	cox1eC149LS|LP	0.95	strong
3	23667	15	cox1eU155SL	0.89	strong	Lycophytes
3	23682	5	cox1eU170SL	0.96	strong	Lycophytes
3	23687	19	cox1eC175*Q	0.92	strong
3	23706	33	cox1eU194PL	0.98	strong	Lycophytes	Eusporangiates
3	23739	3	cox1eU227TI	0.96	strong	Selaginella
3	23742	5	cox1eC230IT	0.92	strong
3	23747	10	cox1eC235YH	0.93	strong
3	23757	6	cox1eU245SL	0.84	strong	Lycophytes	Psilotum
3	23763	3	cox1eU251TI	0.92	strong	Selaginella
3	23766	2	cox1eU254SF	0.92	strong	Lycophytes	Psilotum
3	23768	3	cox1eU256LF	0.77	strong	Selaginella
3	23771	1	cox1eU259PL|PS	0.18	secondary silent
3	23772	6	cox1eU260PL|PL	0.73	not predicted
3	23778	9	cox1eU266TM	0.78	strong	Lycophytes
3	23787	13	cox1eU275TM	0.76	strong
3	23800	7	cox1eU288FF	0.08	silent
3	23807	10	cox1eU295RW	0.95	strong	Lycophytes
3	23817	9	cox1eC305LP	0.92	strong
3	23826	26	cox1eU314TI	0.9	strong
3	23852	14	cox1eC340*R	0.91	strong	Isoetes	Psilotum
3	23866	1	cox1eU354II	0.35	NESI
3	23867	1	cox1eU355LS|LL	0.96	strong	Lycophytes	Psilotum
3	23868	5	cox1eC356LS|LP	0.89	strong
3	23873	7	cox1eU361RW	0.92	strong	Lycophytes	Psilotum
3	23880	21	cox1eU368SL	0.96	strong	Selaginella
3	23901	9	cox1eU389PL	0.94	strong	Lycophytes
3	23910	521	cox1eC398LS	0.93	strong
3	24431	89	cox1i395g1eU481	0.24	intron
3	24520	100	cox1i395g1eC570	0.55	intron
3	24620	5	cox1eC466YH	0.94	strong
3	24625	27	cox1eU471SS	0.07	silent
3	24652	5	cox1eU498FF	0.96	silent
3	24657	2	cox1eU503PL	0.98	strong	Lycophytes	Angiosperms
3	24659	16	cox1eC505YH	0.99	strong
3	24675	3	cox1eC521LS	0.97	strong	Isoetes
3	24678	10	cox1eC524FS	0.96	strong
3	24688	1	cox1eU534GG	0.9	NESI
3	24689	1	cox1eU535LS|LF	0.96	weak
3	24690	18	cox1eC536LS|LP	0.94	weak
3	24708	12	cox1eC554IT	0.95	strong
3					cox1eU559LF missing
3	24720	23	cox1eU566TM	0.93	strong
3	24743	10	cox1eC589YH	0.94	strong
3	24753	15	cox1eC599LP	0.97	strong
3	24768	6	cox1eC614FS	0.95	strong
3	24774	24	cox1eU620SL	0.89	strong	Lycophytes	Angiosperms
3	24798	6	cox1eU644PL	0.96	strong	Selaginella
3	24804	3	cox1eU650PL	0.95	strong
3	24807	6	cox1eC653LP	0.93	strong
3	24813	12	cox1eU659PL	0.94	strong	Selaginella
3	24825	9	cox1eU671TI	0.94	strong
3	24834	3	cox1eU680SL	0.96	strong	Lycophytes
3	24837	8	cox1eU683SL	0.96	strong	Isoetes
3	24845	7	cox1eC691*R	0.76	strong
3	24852	6	cox1eU698SF	0.91	strong
3	24858	6	cox1eC704IT	0.92	strong
3	24864	4	cox1eU710SF	0.89	strong
3	24868	34	cox1eU714FF	0.64	silent
3	24902	7	cox1eC748*Q	0.84	strong	Isoetes
3	24909	2	cox1eU755PL	0.9	strong	Selaginella	Eusporangiates
3	24911	1	cox1eU757PF|PS	0.91	strong	Selaginella
3	24912	7	cox1eU758PF|PL	0.91	strong	Selaginella	Eusporangiates
3	24919	2	cox1eU765FF	0.96	silent
3	24921	5	cox1eU767SF	0.96	strong	Selaginella	Psilotum
3	24926	4	cox1eC772YH	0.92	strong
3	24930	8	cox1eC776LP	0.94	strong
3	24938	4	cox1eU784HY	0.96	strong	Selaginella	Psilotum
3	24942	3	cox1eU788TI	0.95	strong	Selaginella
3	24945	8	cox1eU791PL	0.94	strong	Lycophytes	Angiosperms
3	24953	21	cox1eC799SP	0.96	strong
3	24974	19	cox1eC820YH	0.97	strong
3	24993	24	cox1eC839FS	0.96	strong
3	25017	37	cox1eU863SL	0.98	strong
3	25054	8	cox1eU900LL	0.91	silent
3	25062	11	cox1eU908TI	0.99	weak	Selaginella
3	25073	3	cox1eC919YH	0.98	strong
3	25076	4	cox1eC922YH	0.95	strong
3	25080	2	cox1eU926TM	0.97	strong	Selaginella
3	25082	2	cox1eU928LF	0.97	strong	Selaginella
3	25084	31	cox1eU930FF	0.91	silent
3	25115	16	cox1eU961HY	0.97	strong	Selaginella
3	25131	6	cox1eC977IT	0.98	strong
3	25137	12	cox1eU983TI	0.97	strong	Selaginella
3	25149	17	cox1eC995LP	0.95	strong
3	25166	1	cox1eU1012PF|PS	0.96	strong	Selaginella
3	25167	5	cox1eU1013PF|PL	0.98	strong	Selaginella
3	25172	7	cox1eU1018RW	0.98	strong	Lycophytes
3	25179	3	cox1eC1025VA	0.94	strong
3	25182	20	cox1eC1028IT	0.88	strong
3	25202	13	cox1eC1048*Q	0.24	strong
3	25215	6	cox1eC1061LP	0.83	strong
3	25221	20	cox1eU1067SL	0.9	strong	Selaginella
3	25241	4	cox1eU1087LF	0.95	strong	Selaginella
3	25245	18	cox1eU1091SL	0.97	strong	Selaginella
3	25263	15	cox1eU1109PL	0.96	strong	Lycophytes
3	25278	29	cox1eU1124SL	0.97	strong	Selaginella	Angiosperms
3	25307	11	cox1eC1153YH	0.96	strong	Isoetes
3	25318	13	cox1eU1164YY	0.11	silent
3	25331	6	cox1eC1177YH	0.96	strong	Isoetes
3	25337	3	cox1eC1183YH	0.89	strong	Isoetes
3	25340	6	cox1eU1186HY	0.94	strong	Lycophytes
3	25346	3	cox1eC1192FL	0.62	strong	Isoetes
3	25349	1	cox1eU1195LS|LF	0.66	strong
3	25350	20	cox1eC1196LS|LP	0.7	strong	Isoetes
3	25370	7	cox1eU1216LL	0.95	silent
3	25377	8	cox1eC1223VA	0.89	strong
3	25385	6	cox1eU1231HY	0.9	strong	Lycophytes	Angiosperms
3	25391	15	cox1eU1237RW	0.88	strong	Lycophytes	Angiosperms
3	25406	9	cox1eU1252PS	0.54	weak	Selaginella
3	25415	7	cox1eC1261*Q	0.52	strong
3	25422	14	cox1eC1268LP	0.66	strong
3	25436	9	cox1eC1282*Q	0.4	strong
3	25445	3	cox1eU1291LF	0.28	strong	Selaginella
3	25448	10	cox1eU1294RW	0.32	strong
3	25458	9	cox1eU1304SF	0.89	strong	Selaginella	Angiosperms
3	25467	6	cox1eU1313AV	0.83	strong	Selaginella
3	25473	9	cox1eU1319PL	0.93	weak	Isoetes	Angiosperms
3	25482	3	cox1eU1328SF	0.93	strong
3	25485	3	cox1eC1331LP	0.94	strong
3	25488	15	cox1eU1334TM	0.95	strong	Selaginella
3	25503	14	cox1eU1349PL	0.95	strong	Isoetes	Ophioglossum
3	25517	60	cox1eC1363CR	0.96	strong	Isoetes
3					eC1394VA missing
3	25577	1	cox1eU1423LS|LF	0.96	strong	Isoetes	Angiosperms
3	25578	8	cox1eC1424LS|LP	0.96	strong	Isoetes
3	25586	1	cox1eU1432LS|LF	0.96	weak	Isoetes
3	25587	6	cox1eC1433LS|LP	0.91	strong
3	25593	11	cox1eU1439SL	0.97	not predicted
3	25604	72	cox1eU1450RC	0.96	weak	Psilotum	Angiosperms
3	25676	13	cox1eC1522*Q	0.95	strong
3	25689	2	cox1eC1535IT	0.98	strong
3	25691	6	cox1eC1537FL	0.96	strong	Isoetes
3	25697	9	cox1eU1543RW	0.95	strong
3	25706	36	cox1eC1552*Q	0.94	strong
3	25742	61	cox1eC1588SP	0.84	strong
3	25803	38	cox1eU+26	0.22	3'-UTR
3	25841		cox1eU+64	0.65	3'-UTR
2	19622	-52	cox2eU766Q*	0.96
2	19570	-20	cox2eU714VV	0.33	silent
2	19550	-12	cox2eC694YH	0.97	strong
2	19538	-12	cox2eU682RC	0.96	weak	Selaginella
2	19526	-3	cox2eU670RC	0.97	strong	Selaginella
2	19523	-6	cox2eC667*Q	0.95	strong	Isoetes
2	19517	-15	cox2eU661HY	0.88	strong	Selaginella
2	19502	-5	cox2eC646*R	0.96	strong
2	19497	-25	cox2eU641TI	0.95	variable
2	19472	-18	cox2eC616CR	0.97	strong
2	19454	-5	cox2eU598RC	0.99	strong	Selaginella
2	19449	-6	cox2eU593AV	0.98	strong
2	19443	-1	cox2eU587SL|SF	0.96	strong	Lycophytes
2	19442	-21	cox2eC586SL|SP	0.06
2	19421	-14	cox2eC565YH	0.92	strong
2	19407	-1	cox2eC551LS|LP	0.95	strong
2	19406	-15	cox2eU550LS|LL	0.96	strong	Lycophytes	Angiosperms
2	19391	-44	cox2eC535CR	0.98	strong
2	19347	-9	cox2eU491PL	0.96	strong	Selaginella	Psilotum
2	19338	-4	cox2eU482SL	0.97	strong	Lycophytes	Psilotum
2	19334	-24	cox2eC478*Q	0.92	strong
2	19310	-5	cox2eC454SP	0.94	strong
2	19305	-25	cox2eC449MT	0.07	not predicted
2	19280	-950	cox2eC424*Q	0.94	strong
2	18330	-47	cox2i373g2eU81	0.77	intron
2	18283	-46	cox2i373g2eU34	0.06	intron
2	18237	-89	cox2eC376*Q	0.66	strong
2	18148	-79	cox2eU287SL	0.96	strong	Angiosperms
2					cox2eU271LF missing
2	18069	-7	cox2eC208*R	0.96	strong
2	18062	-2	cox2eU201LL	0.06	silent
2	18060	-62	cox2eU199LF	0.98	strong	Isoetes
2	17998	-15	cox2eU137PL	0.99	not predicted
2	17983	-16	cox2eU122SL	0.98	strong	Selaginella
2	17967	-5	cox2eC106*Q	0.96	strong
2	17962	-6	cox2eU101TM	0.95	strong
2	17956	-2	cox2eC95IT	0.97	strong
2	17954	-11	cox2eU93AA	0.49	silent
2	17943	-12	cox2eC82*Q	0.96	strong	Isoetes
2	17931	-16	cox2eC70*Q	0.91	strong	Isoetes
2	17915	-5	cox2eU54DD	0.32	silent
2	17910	-3	cox2eU49RC	0.93	strong	Isoetes	Psilotum
2	17907	-8	cox2eU46LF	0.92	weak
2	17899	-31	cox2eC38LP	0.97	weak
2	17868		cox2eU7LF	0.28	not predicted
1	28792	98	cox3eU16LL	0.93	silent
1	28890	223	cox3eU114AA	0.68	silent
1	29113	29	cox3eC337CR	0.94	strong
1	29142	10	cox3eU366TT	0.31	silent
1	29152	17	cox3eC376*Q	0.88	strong
1	29169	14	cox3eU392YY	0.06	silent
1	29183	1	cox3eU407SF	0.93	strong	Lycophytes
1	29184	23	cox3eU408SS_FF	0.4	NESI
1	29207	2	cox3eU431SF	0.97	strong	Lycophytes
1	29209	21	cox3eU433LL	0.63	silent
1	29230	13	cox3eU454LF	0.96	strong	Selaginella
1	29243	128	cox3eU467SL	0.94	strong
1					cox3eU565LS|LF missing	Isoetes	Ophioglossum
1					cox3eC566LS|LP missing
1	29371	24	cox3eC595YH	0.98	strong
1	29395	12	cox3eC619*Q	0.93	strong
1	29407	48	cox3eU631HY	0.91	strong
1	29455	25	cox3eC679*Q	0.98	strong	Isoetes
1	29480	6	cox3eC704LP	0.97	strong
1	29486	24	cox3eC710IT	0.93	strong
1	29510	6	cox3eC734FS	0.9	strong
1	29516	62	cox3eU740SF	0.94	strong
1	29578	12	cox3eU802RC	0.94	strong	Lycophytes
1	29590	54	cox3eC814*Q	0.94	strong	Ophioglossum
1	29644	6	cox3eU868RW	0.99	strong	Selaginella
1	29650	3	cox3eU874RW	0.95	strong	Lycophytes	Physcomitrium	PPR77
1	29653	4	cox3eC877YH	0.96	strong
1	29657	1	cox3eU881SF	0.96	strong	Lycophytes	Ophioglossum
1	29658	13	cox3eU882FF	0.45	NESI
1	29671	10	cox3eU895RW	0.98	strong	Lycophytes	Angiosperms
1	29681		cox3eU905SL	0.97	strong	Lycophytes	Angiosperms
9	64029	3	nad1eC+91	0.15	3'-UTR
9	64032	122	nad1eU+88	0.04	3'-UTR
9	64154	16	nad1eC983FS	0.97	strong
9	64170	17	nad1eU967RW	0.95	strong	Selaginella	Angiosperms
9	64187	1	nad1eU950PL|PL	0.94	strong	Selaginella
9	64188	12	nad1eU949PL|PS	0.05	secondary silent
9	64200	5	nad1eU937RW	0.85	strong	Selaginella	Angiosperms
9	64205	6	nad1eU932PL	0.87	strong	Selaginella	Angiosperms
9	64211	3	nad1eU926TM	0.84	strong
9	64214	4	nad1eU923PL	0.84	strong	Selaginella	Angiosperms
9	64218	12	nad1eC919*Q	0.87	strong	Ophioglossum
9	64230	3	nad1eU907HY	0.89	strong
9	64233	2	nad1eC904*R	0.87	strong	Isoetes
9	64235	13	nad1eC902LP	0.87	strong
9	64248	20	nad1eC889CR	0.94	strong
9	64268	1	nad1eU869PL|PL	0.92	strong	Angiosperms
9	64269	3	nad1eU868PL|PS	0.06	secondary silent
9	64272	89	nad1eU865LF	0.83	strong
9	64361	3	nad1eU776PL	0.76	strong	Selaginella
9	64364	3852	nad1eU773PL	0.73	strong	Angiosperms
9	64992	67470	nad1i728g2eU3194	0.12	intron
9	65294	75	matReU2945PL	0.19	strong
9	65369	13	matReU2870PL	0.21	strong	Angiosperms
9	65382	15	matReC2857*R	0.16	strong
9	65397	63	matReC2842YH	0.14	strong
9	65460	15	matReC2779*Q	0.13	strong
9	65475	21	matReU2764RC	0.19	strong	Angiosperms
9	65496	90	matReC2743FL	0.19	strong
9	65586	15	matReC2653*Q	0.92	strong
9	65601	15	matReC2638*R	0.15	strong
9	65616	17	matReC2623*Q	0.16	strong
9	65633	30	matReC2606LP	0.97	strong
9	65663	85	matReC2576LP	0.16	not predicted
9	65748	24	matReU2491RW	0.22	not predicted
9	65772	39	matReC2467*R	0.17	weak
9	65811	5	matReU2428RW	0.18	not predicted
9	65816	1	matReU2423PL|PL	0.17	not predicted
9	65817	8	matReU2422PL|PS	0.15	secondary silent
9	65825	19	matReU2414SL	0.98	not predicted
9	65844	5	matReC2395*Q	0.1	strong
9	65849	2	matReU2390TI	0.08	strong
9	65851	32	matReU2388DD	0.09	silent
9	65883	39	matReC2356*Q	0.1	strong
9	65922	47	matReC2317*Q	0.15	strong
9	65969	4	matReU2270PL	0.14	strong
9	65973	3	matReC2266*Q	0.14	strong
9	65976	5	matReC2263WR	0.15	not predicted
9	65981	15	matReU2258PL	0.69	weak
9	65996	9	matReU2243PL	0.07	strong
9	66005	5	matReU2234SL	0.07	weak
9	66010	26	matReU2229SS	0.1	silent
9	66036	92	matReU2203PS	0.16	not predicted
9	66128	5	matReU2111TM	0.24	not predicted
9	66133	1	matReU2106LL	0.17	NESI
9	66134	9	matReU2105PL	0.2	strong	Angiosperms
9	66143	39	matReC2096IT	0.08	not predicted
9	66182	6	matReU2057TI	0.11	not predicted
9	66188	16	matReU2051PL	0.13	strong
9	66204	2	matReC2035*Q	0.06	strong
9	66206	3	matReU2033PL	0.13	strong
9	66209	6	matReU2030SF	0.14	strong
9	66215	13	matReU2024TI	0.1	not predicted
9	66228	23	matReC2011WR	0.08	not predicted
9	66251	8	matReC1988LP	0.08	weak
9	66259	11	matReU1980II	0.07	silent
9	66270	1	matReC1969*R	0.07	strong
9	66271	14	matReU1968FF	0.12	NESI
9	66285	3	matReU1954HY	0.16	strong
9	66288	180	matReC1951*R	0.11	strong
9	66468	48	matReC1771*R	0.13	weak
9	66516	21	matReC1723*Q	0.17	weak
9	66537	225	matReC1702*Q	0.15	strong
9	66762	78	matReC1477*R	0.13	strong
9	66840	63	matReC1399*Q	0.1	strong
9	66903	31	matReU1336HY	0.09	strong	Angiosperms
9	66934	1	matReU1305LL	0.12	NESI
9	66935	9	matReU1304PL	0.15	strong
9	66944	129	matReU1295SL	0.13	strong	Angiosperms
9	67073	9	matReU1166PL	0.13	weak
9	67082	55	matReU1157TM	0.14	not predicted
9	67137	86	matReC1102*R	0.06	strong
9	67223	62	matReU1016SL	0.16	strong	Angiosperms
9	67285	13	matReU954YY	0.08	silent
9	67298	72	matReU941PL	0.13	strong	Angiosperms
9	67370	18	matReU869TM	0.11	not predicted
9	67388	266	matReU851TM	0.25	not predicted
9	67654	131	matReU585RR	0.08	silent
9	67785	190	matReC454*R	0.03	strong
9	67975	110	matReU264II	0.07	silent
9	68085		matReC154*R	0.2	weak
9	68216	4	nad1eU728SL	0.83	strong	Selaginella	Eusporangiates
9	68220	5	nad1eU724LF	0.92	strong
9	68225	15	nad1eU719PL	0.87	strong
9	68240	1	nad1eC704LS|LP	0.81	strong
9	68241	1	nad1eU703LS|LL	0.93	strong	Selaginella
9	68242	1	nad1eU702LL_SS	0.15	NESI
9	68243	1	nad1eC701LS|LP	0.91	strong
9	68244	8	nad1eU700LS|LF	0.95	strong
9	68252	12	nad1eU692AV	0.91	strong	Ophioglossum
9	68264	6	nad1eC680VA	0.92	strong
9	68270	18	nad1eU674SL	0.97	strong	Lycophytes	Eusporangiates
9	68288	9	nad1eC656LP	0.9	strong
9	68297	3	nad1eU647SF	0.96	strong	Ophioglossum	Angiosperms
9	68300	21	nad1eC644LP	0.88	strong
9	68321	1	nad1eU623PL|PL	0.97	strong	Selaginella	Ophioglossum
9	68322	3	nad1eU622PL|PS	0.35	secondary silent
9	68325	1	nad1eU619RC	0.95	strong	Lycophytes	Angiosperms
9	68326	13	nad1eU618SS	0.96	NESI
9	68339	12	nad1eU605PL	0.95	not predicted
9	68351	6	nad1eC593LP	0.77	strong
9	68357	2	nad1eU587SL	0.95	strong	Selaginella
9	68359	1	nad1eU585LL_PP	0.15	NESI
9	68360	7	nad1eC584LP	0.82	strong
9	68367	12	nad1eU577RC	0.93	not predicted
9	68379	6	nad1eC565*Q	0.9	strong	Ophioglossum
9	68385	27	nad1eC559*Q	0.86	strong	Eusporangiates
9	68412	3	nad1eU532RC	0.93	strong	Selaginella	Angiosperms
9	68415	9	nad1eU529PS	0.94	strong	Lycophytes	Angiosperms
9	68424	1	nad1eU520RC	0.93	strong
9	68425	1	nad1eU519II	0.91	NESI
9	68426	3	nad1eU518TI	0.86	weak
9	68429	29	nad1eU515PL	0.94	weak
9	68458	6	nad1eU486VV	0.46	silent
9	68464	4	nad1eU480YY	0.87	silent
9	68468	12	nad1eC476LS	0.74	strong
9	68480	6	nad1eC464VA	0.77	strong
9	68486	4	nad1eC458FS	0.73	strong
9	68490	5	nad1eC454*R	0.72	strong	Ophioglossum
9	68495	6	nad1eC449VA	0.66	strong
9	68501	243	nad1eU443SL	0.86	strong	Isoetes	Ophioglossum
9	68744	1076	nad1i394g2eU1193	0.06	intron
9	69820	173	nad1i394g2eU117	0.06	intron
9	69993	4	nad1eU368PL	0.9	strong	Selaginella	Eusporangiates
9	69997	3	nad1eU364HY	0.94	strong	Lycophytes	Ophioglossum
9	70000	14	nad1eC361FL	0.93	strong
9	70014	26	nad1eU347PL	0.82	weak	Angiosperms
9	70040	1	nad1eU321FF	0.69	NESI
9	70041	6	nad1eU320SF	0.87	strong	Selaginella
9	70047	10	nad1eU314TI	0.91	strong
9	70057	43	nad1eU304RW	0.73	strong	Lycophytes	Angiosperms
9	70100	39	nad1i258g2eU799	0.76	intron
9	70139	761	nad1i258g2eU760	0.44	intron
9	70900	3	nad1eU287TM	0.92	strong
9	70903	12	nad1eU284SF	0.86	strong	Lycophytes
9	70915	15	nad1eC272LP	0.61	strong	Isoetes
9	70930	19	nad1eU257PL	0.7	weak	Lycophytes
9	70949	5	nad1eU238PS	0.84	strong	Ophioglossum
9	70954	1	nad1eU233PL|PL	0.78	strong	Selaginella
9	70955	20	nad1eU232PL|PS	0.78	secondary silent
9	70975	25	nad1eU212SL	0.85	strong	Lycophytes	Psilotum
9	71000	13	nad1eC187*Q	0.78	strong	Isoetes
9	71013	16	nad1eU174FF	0.76	silent
9	71029	10	nad1eC158LP	0.89	strong	Psilotum
9	71039	6	nad1eC148*R	0.81	strong
9	71045	21	nad1eC142*Q	0.86	strong	Isoetes
9	71066	8	nad1eC121CR	0.93	strong	Isoetes
9					nad1eC116VA missing
9	71074	21	nad1eU113SL	0.98	strong	Lycophytes	Ophioglossum
9	71095	7	nad1eU92PL	0.98	strong	Lycophytes
9	71102	3	nad1eC85FL	0.92	strong
9	71105	4	nad1eC82SP	0.95	strong
9	71109	3	nad1eU78II	0.11	silent
9	71112	21	nad1eU75II	0.12	silent
9					nad1eU67FL missing
9					nad1eU65TI missing
9	71133	90	nad1eU54LL	0.46	silent
9	71223		nad1eU-37	0.35	5'-UTR
5	132462	64	nad2eU+12	0.93	3'-UTR
5	132526	6	nad2eC1418LP	0.95	strong
5	132532	7	nad2eU1412SL	0.96	strong	Lycophytes	Angiosperms
5	132539	11	nad2eU1405LF	0.95	strong
5	132550	18	nad2eU1394PL	0.94	weak
5	132568	9	nad2eU1376PL	0.97	strong	Selaginella	Ophioglossum
5	132577	8	nad2eC1367LS	0.93	strong
5	132585	42	nad2eU1359PP	0.25	silent
5	132627	24	nad2eU1317FF	0.07	silent
5	132651	3	nad2eU1293II	0.08	silent
5	132654	50	nad2eU1290YY	0.06	silent
5	132704	1326	nad2i1282g2eU1323	0.69	intron
5	134030	87	nad2eU1279RC	0.91	strong	Lycophytes	Angiosperms
5	134117	15	nad2eU1192RC	0.89	strong	Lycophytes	Angiosperms
5	134132	20	nad2eC1177SP	0.94	strong
5	134152	17	nad2eU1157SF	0.96	strong	Selaginella
5					nad2eU110SL missing	Isoetes	Angiosperms
5	134169	36	nad2eU1140TT	0.1	silent
5	134205	32	nad2eU1104GG	0.06	silent
5					nad2eC1078RC missing
5	134237	11	nad2eC1072*Q	0.89	strong
5	134248	6	nad2eU1061SL	0.96	strong	Angiosperms
5	134254	36	nad2eU1055TI	0.96	strong
5					nad2eU1031SL missing	Eusporangiates	Angiosperms
5	134290	22	nad2eU1019SF	0.95	strong
5	134312	21	nad2eC997*Q	0.95	strong	Isoetes
5	134333	14	nad2eU976RC	0.95	strong
5	134347	29	nad2eU962PL	0.96	strong	Ophioglossum
5	134376	7	nad2eC933YY	0.92	silent
5	134383	22	nad2eU926SL	0.93	strong
5	134405	23	nad2eC904*Q	0.84	strong
5	134428	9	nad2eU881PL	0.83	strong	Selaginella	Psilotum
5	134437	5	nad2eC872FS	0.84	strong
5	134442	8	nad2eU867II	0.05	silent
5	134450	6	nad2eU859RC	0.93	strong	Isoetes	Ophioglossum
5	134456	12	nad2eU853LF	0.91	strong	Selaginella	Ophioglossum
5	134468	8	nad2eC841*Q	0.91	strong
5	134476	7	nad2eC833LP	0.97	weak
5	134483	10	nad2eU826HY	0.96	strong
5	134493	11	nad2eU816FF	0.05	silent
5	134504	14	nad2eC805CR	0.93	strong
5	134518	1	nad2eU791PF|PL	0.91	strong	Lycophytes
5	134519	1	nad2eU790PF|PS	0.93	strong	Lycophytes
5	134520	23	nad2eU789II	0.2	NESI
5	134543	26	nad2eU766PS	0.95	strong	Lycophytes
5	134569	35	nad2eC740LS	0.95	strong
5	134604	4	nad2i709g2eU1133	0.49	intron
5	134608	122	nad2i709g2eU1129	0.7	intron
5	134730	1	nad2i709g2eU1007	0.16	intron
5	134731	613	nad2i709g2eU1006	0.16	intron
5	135344	399	nad2i709g2eU393	0.78	intron
5	135743	10	nad2eC703SP	0.84	strong	Isoetes
5	135753	31	nad2eU693II	0.14	silent
5	135784	63	nad2eU662SL	0.92	strong	Selaginella
5	135847	9	nad2eU599TI	0.87	strong
5	135856	8	nad2eU590SL	0.81	strong	Lycophytes
5	135864	38	nad2eU582FF	0.35	silent
5	135902	55	nad2eU544RC	0.71	strong	Lycophytes	Psilotum
5	135957	14	nad2i542g2eU2287	0.13	intron
5	135971	697	nad2i542g2eU2273	0.76	intron
5	136668	222	nad2i542g2eU1576	0.05	intron
5	136890	23	nad2i542g2eU1354	0.93	intron
5	136913	1331	nad2i542g2eU1331	0.07	intron
5	138244	31	nad2eU540FF	0.72	silent
5	138275	5	nad2eU509SL	0.73	strong	Selaginella	Eusporangiates
5	138280	1	nad2eU504FF	0.4	NESI
5	138281	53	nad2eU503SF	0.91	strong	Lycophytes	Eusporangiates
5	138334	8	nad2eU450II	0.06	silent
5	138342	8	nad2eU442HY	0.9	strong	Lycophytes	Ophioglossum
5	138350	7	nad2eU434SL	0.92	strong	Lycophytes
5	138357	2	nad2eC427*Q	0.85	strong	Ophioglossum
5	138359	5	nad2eU425PL	0.91	strong	Lycophytes	Angiosperms
5	138364	22	nad2eU420II	0.1	silent
5	138386	8	nad2eU398SL	0.91	strong	Lycophytes	Angiosperms
5					nad2eC386LS missing
5	138394	24	nad2eU390AA	0.08	silent
5	138418	2	nad2eU366RR	0.1	silent
5	138420	8	nad2eU364RC	0.92	strong	Isoetes	Angiosperms
5	138428	6	nad2eU356PL	0.93	strong	Selaginella
5	138434	57	nad2eU350TI	0.93	strong
5	138491	14	nad2eU293TM	0.92	strong	Isoetes
5	138505	16	nad2eU278AA	0.1	silent
5	138521	11	nad2eU263PL	0.91	strong	Lycophytes	Angiosperms
5	138532	2	nad2eU251RR	0.2	silent
5	138534	11	nad2eU250RC	0.85	strong
5	138545	1	nad2eU239PL|PL	0.92	weak
5	138546	65	nad2eU238PL|PS	0.11	secondary silent
5	138611	5	nad2eU173PL	0.83	strong
5	138616	50	nad2eU168II	0.17	silent
5	138666	1517	nad2i156g2eC1507	0.24	intron
5	140183	3	nad2eU149PL	0.72	strong
5	140186	28	nad2eU146SL	0.72	strong	Selaginella
5	140214	5	nad2eU118LL	0.17	silent
5					nad2eC116LP missing
5	140219	40	nad2eC113LP	0.78	strong
5					nad2eC95FS missing
5	140259	4	nad2eU73HY	0.93	strong	Isoetes	Ophioglossum
5	140263	25	nad2eU69LL	0.09	silent
5	140288	15	nad2eU44PL	0.84	strong	Lycophytes
5	140303	8	nad2eU29PL	0.89	strong			MEF13
5	140311	4	nad2eU21FF	0.06	silent
5	140315	33	nad2eU17SF	0.89	strong
5	140348	80	nad2eU-17	0.83	5'-UTR
5	140428		nad2eU-97	0.13	5'-UTR
8	165080	73	nad3eU15PP	0.28	silent
8	165153	69	nad3eU88LL	0.06	silent
8	165222	7	nad3eU157RC	0.94	strong	Lycophytes
8					nad3eU124PS missing
8	165229	6	nad3eU164SF	0.92	strong	Lycophytes	Angiosperms
8	165235	2	nad3eC170LP	0.89	strong	Ophioglossum
8	165237	10	nad3eU172LF	0.95	strong	Selaginella
8	165247	13	nad3eC182VA	0.92	strong
8	165260	7	nad3eU195FF	0.08	silent
8	165267	15	nad3eC202*R	0.89	strong	Ophioglossum
8	165282	35	nad3eU217PS	0.95	strong	Lycophytes	Angiosperms
8	165317	36	nad3eU243TT	0.05	silent
8	165353	16	nad3eU279II	0.05	silent
8	165369	4	nad3eU304RW	0.91	strong	Lycophytes	Psilotum
8	165373	37	nad3eC308FS	0.95	strong
8	165410		nad3eC345FF	0.05	silent
9	132551	30	nad4eU1427SF	0.95	strong	Isoetes	Ophioglossum
9	132581	5	nad4eU1397AV	0.93	weak	Selaginella
9	132586	4	nad4i1399g2eU1500	0.5	intron
9	132590	8	nad4i1399g2eU1496	0.63	intron
9	132598	85	nad4i1399g2eU1488	0.71	intron
9	132683	9	nad4i1399g2eU1403	0.83	intron
9	132692	1378	nad4i1399g2eU1394	0.72	intron
9	134070	21	nad4i1399g2eU16	0.65	intron
9	134091	1	nad4eU1391PF|PL	0.63	weak	Psilotum
9	134092	5	nad4eU1390PF|PS	0.61	weak
9	134097	9	nad4eU1385SF	0.84	strong	Lycophytes	Psilotum
9	134106	57	nad4eU1376SF	0.94	strong
9					nad4eU1373TI missing
9	134163	25	nad4eU1319SL	0.8	weak
9	134188	2	nad4eU1294HY	0.88	strong
9	134190	10	nad4eU1292PL	0.88	strong	Lycophytes
9	134200	29	nad4eU1282PS	0.9	strong	Isoetes
9	134229	6	nad4eC1253VA	0.85	strong
9	134235	39	nad4eU1247SL	0.87	strong
9	134274	6	nad4eU1208PL	0.96	strong	Angiosperms
9	134280	14	nad4eU1202PL	0.94	strong	Lycophytes	Angiosperms
9	134294	1	nad4eU1188SS_FF	0.98	NESI
9	134295	39	nad4eU1187SF	0.97	strong	Lycophytes
9	134334	4	nad4eU1148SF	0.97	strong	Selaginella	Angiosperms
9	134338	5	nad4eU1144LF	0.95	strong
9	134343	8	nad4eU1139PL	0.98	weak	Ophioglossum
9	134351	25	nad4eU1131SS	0.86	silent
9	134376	21	nad4eU1106PL	0.07	strong	Selaginella	Angiosperms
9	134397	4	nad4eU1085PL	0.89	strong	Selaginella
9	134401	12	nad4eC1081*R	0.91	strong
9					nad4eC1072YH missing
9	134413	21	nad4eC1069*R	0.75	strong	Ophioglossum
9	134434	2	nad4eU1048RC	0.63	strong	Selaginella
9	134436	3	nad4eU1046SL	0.41	strong	Selaginella	Ophioglossum
9	134439	9	nad4eU1043SF	0.44	strong	Selaginella	Eusporangiates
9	134448	3	nad4eC1034LS	0.71	strong
9	134451	1	nad4eC1031LS|LP	0.78	strong
9	134452	5	nad4eU1030LS|LF	0.84	strong	Angiosperms		SLO4
9	134457	7	nad4eU1025PL	0.96	strong	Selaginella	Angiosperms
9	134464	5	nad4eC1018YH	0.96	strong
9	134469	3	nad4eU1013SL	0.95	strong	Lycophytes	Angiosperms
9	134472	2	nad4eU1010TM	0.89	strong
9	134474	1	nad4eU1008LL	0.09	NESI
9	134475	1961	nad4eU1007PL	0.98	strong
9	136436	183	nad4i976g2eU178	0.06	intron
9	136619	9	nad4eU968SF	0.85	strong	Isoetes	Angiosperms
9	136628	19	nad4eU959TI	0.89	strong
9	136647	37	nad4eC940YH	0.94	strong
9	136684	5	nad4eU903II	0.06	silent
9	136689	14	nad4eC898*Q	0.95	strong
9	136703	3	nad4eU884PL	0.94	strong	Lycophytes	Angiosperms
9	136706	9	nad4eC881FS	0.88	strong
9	136715	105	nad4eU872TI	0.83	strong
9	136820	36	nad4eU767SL	0.94	strong	Lycophytes	Angiosperms
9	136856	20	nad4eC731LP	0.91	strong
9	136876	14	nad4eU711PP	0.05	silent
9	136890	6	nad4eC697YH	0.06	strong
9	136896	45	nad4eC691SP	0.91	strong
9	136941	2	nad4eU646RW	0.93	strong	Lycophytes	Ophioglossum
9	136943	3	nad4eU644PL	0.94	strong	Lycophytes
9	136946	7	nad4eU641SL	0.95	strong	Lycophytes	Psilotum
9	136953	6	nad4eC634*Q	0.84	strong
9	136959	8	nad4eC628WR	0.92	strong
9	136967	8	nad4eU620SF	0.97	strong	Ophioglossum
9	136975	7	nad4eU612TT	0.24	silent
9	136982	15	nad4eU605SL	0.89	strong	Selaginella	Angiosperms
9	136997	57	nad4eC590IT	0.94	strong
9	137054	10	nad4eU533PL	0.95	strong	Selaginella
9	137064	2	nad4eU523HY	0.97	strong	Selaginella
9	137066	4	nad4eU521SL	0.98	strong	Lycophytes	Ophioglossum
9	137070	9	nad4eU517LF	0.95	strong	Selaginella
9	137079	21	nad4eU508HY	0.9	strong	Selaginella
9	137100	23	nad4eC487*Q	0.76	strong	Isoetes
9	137123	1394	nad4eU464TI	0.6	strong
9	138517	136	nad4i461g2eU136	0.79	intron
9	138653	34	nad4eU458SF	0.52	strong	Lycophytes
9	138687	3	nad4eU424HY	0.94	strong	Lycophytes	Psilotum
9	138690	5	nad4eU421LF	0.97	strong	Lycophytes	Psilotum
9	138695	3	nad4eU416SL	0.98	strong	Lycophytes
9	138698	6	nad4eU413TI	0.98	weak
9	138704	7	nad4eU407SL	0.97	strong	Lycophytes
9	138711	14	nad4eU400RC	0.99	strong	Lycophytes	Angiosperms
9	138725	18	nad4eU386TM	0.98	strong
9	138743	56	nad4eU368PL	0.98	strong	Lycophytes	Eusporangiates
9	138799	5	nad4eU312II	0.95	silent
9	138804	5	nad4eU307RC	0.93	strong	Lycophytes	Psilotum
9	138809	6	nad4eC302LP	0.91	strong
9	138815	3	nad4eU296SL	0.93	strong	Lycophytes
9	138818	3	nad4eU293SF	0.93	strong
9	138821	6	nad4eC290MT	0.92	strong
9	138827	6	nad4eU284SL	0.94	strong	Lycophytes	Eusporangiates
9	138833	6	nad4eU278AV	0.9	strong
9	138839	3	nad4eU272SF	0.93	strong	Selaginella
9	138842	1	nad4eU269PL|PL	0.95	strong	Isoetes	Physcomitrium	PPR56
9	138843	2	nad4eU268PL|PS	0.05	secondary silent
9	138845	3	nad4eC266FS	0.87	strong
9	138848	62	nad4eU263TI	0.95	weak
9					nad4eU226HY missing
9	138910	5	nad4eU201FF	0.08	silent
9	138915	23	nad4eC196*Q	0.79	strong	Isoetes
9	138938	4	nad4eU173SF	0.43	strong
9	138942	2	nad4eC169*Q	0.56	strong
9	138944	4	nad4eU167TI	0.61	strong
9	138948	2	nad4eU163RW	0.73	strong	Isoetes	Angiosperms	MEF26
9	138950	6	nad4eU161SF	0.82	strong	Selaginella	Ophioglossum
9	138956	3	nad4eU155SL	0.77	strong	Lycophytes	Angiosperms	MEF13
9	138959	1	nad4eC152LP|FS	0.71	strong
9	138960	5	nad4eU151LS|LF	0.83	strong	Lycophytes	Angiosperms
9	138965	3	nad4eU146SL	0.79	strong	Lycophytes	Eusporangiates
9	138968	6	nad4eU143SF	0.82	strong	Lycophytes	Eusporangiates
9	138974	6	nad4eU137TM	0.53	not predicted
9	138980	7	nad4eC131FS	0.79	strong
9	138987	15	nad4eU124RC	0.86	strong	Selaginella
9	139002	9	nad4eC109*R	0.76	strong	Isoetes
9	139011	8	nad4eC100*R	0.77	strong	Isoetes
9	139019	5	nad4eC92FS	0.79	strong
9	139024	4	nad4eU87PP	0.63	silent
9	139028	6	nad4eU83SF	0.85	not predicted
9	139034	2	nad4eU77SL	0.89	weak	Psilotum
9	139036	1	nad4eU75LL	0.89	NESI
9	139037	22	nad4eU74PL	0.93	strong	Angiosperms
9	139059	6	nad4eC52SP	0.93	strong
9	139065	1	nad4eU46LL	0.79	NESI
9	139066	1	nad4eU45II	0.92	NESI
9	139067	33	nad4eU44TI	0.96	strong	Selaginella
9	139100		nad4eC11MT	0.77	not predicted
6	110837	23	nad4LeU+100	0.06	3'-UTR
6	110860	34	nad4LeU+77	0.05	3'-UTR
6	110894	7	nad4LeU+43	0.07	3'-UTR
6	110901	1	nad4LeU+36	0.37	3'-UTR
6	110902	2	nad4LeU+35	0.12	3'-UTR
6	110904	2	nad4LeU+33	0.27	3'-UTR
6	110906	19	nad4LeU+31	0.26	3'-UTR
6	110925	10	nad4LeU+12	0.22	3'-UTR
6	110935	4	nad4LeU+2	0.61	3'-UTR
6	110939	12	nad4LeU301R*	0.23	strong	Isoetes
6	110951	5	nad4LeU289RC	0.81	weak
6	110956	31	nad4LeU284PL	0.23	weak
6	110987	35	nad4LeC253*R	0.19	strong	Ophioglossum
6	111022	6	nad4LeC218FS	0.97	strong
6	111028	3	nad4LeC212VA	0.09	strong
6	111031	21	nad4LeC209VA	0.94	strong
6	111052	5	nad4LeU188SL	0.97	strong	Lycophytes	Angiosperms
6	111057	2	nad4LeU183FF	0.14	silent
6	111059	2	nad4LeU181LF	0.95	strong
6	111061	4	nad4LeU179SL	0.92	strong	Lycophytes	Angiosperms
6	111065	17	nad4LeC175*Q	0.87	strong	Ophioglossum
6	111082	10	nad4LeU158SL	0.92	strong	Angiosperms
6	111092	8	nad4LeU148PS	0.96	strong	Lycophytes	Psilotum
6	111100	14	nad4LeU140PL	0.95	strong	Selaginella	Ophioglossum
6	111114	10	nad4LeU126VV	0.2	silent
6	111124	6	nad4LeU116PL	0.96	strong	Selaginella
6	111130	9	nad4LeU110SL	0.91	strong	Lycophytes	Angiosperms	SLO2
6	111139	1	nad4LeC101LS|LP	0.93	strong
6	111140	2	nad4LeU100LS|LL	0.93	strong	Lycophytes	Angiosperms
6	111142	12	nad4LeU98TM	0.95	strong	Selaginella
6	111154	14	nad4LeU86TI	0.95	weak
6	111168	4	nad4LeU72NN	0.28	silent
6	111172	13	nad4LeU68SL	0.92	strong	Lycophytes	Ophioglossum
6	111185	8	nad4LeU55RW	0.96	strong	Ophioglossum	Angiosperms	GRS1
6	111193	6	nad4LeU47SL	0.91	strong	Selaginella	Angiosperms
6	111199	39	nad4LeU41SF	0.89	strong	Selaginella	Angiosperms	MEF7
6	111238		nad4LeU2TM	0.97	strong	Isoetes	Angiosperms
4	81809	71	nad5eU2002Q*	0.06	weak
4					nad5eU1967SL missing
4					nad5eC1963*R missing
4					nad5eU1951RW missing
4					nad5eC1946FS missing
4	81880	619	nad5eU1931TM	0.69	weak
4	82499	6	nad5eC1858*Q	0.9	strong
4	82505	53	nad5eC1852*Q	0.93	strong
4	82558	103	nad5eU1799SL	0.9	strong	Selaginella
4	82661	60	nad5eU1696RW	0.97	strong	Selaginella
4					nad5eU1634PL missing
4	82721	7	nad5eU1626LL	0.11	silent
4	82728	6	nad5eU1619NN	0.21	silent
4	82734	46	nad5eU1613FF	0.13	silent
4					nad5eC1586IT missing
4	82780	41	nad5eU1567TI	0.17
4					nad5eU1556TI missing
4					nad5eC1553IT missing
4	82821	6	nad5eU1535SS	0.05	silent
4	82827	44	nad5eU1529AA	0.05	silent
4	82871	1454	nad5eU1486RW	0.92	strong	Lycophytes
4	84325	1	nad5eU1326FF	0.06	NESI
4	84326	19	nad5eU1325SF	0.94	strong	Selaginella
4	84345	32	nad5eU1306HY	0.96	strong	Lycophytes
4	84377	1146	nad5eU1274SL	0.93	strong	Isoetes
4	85523	5	nad5eU1234HY	0.79	strong
4	85528	6	nad5eU1229PL	0.92	strong
4	85534	51	nad5eU1223SL	0.83	strong	Isoetes	Ophioglossum
4	85585	42	nad5eC1172FS	0.95	strong
4	85627	52	nad5eU1130SL	0.88	weak
4	85679	20	nad5eC1078YH	0.97	strong
4	85699	3	nad5eU1058SL	0.91	strong	Isoetes
4	85702	3	nad5eU1055SF	0.96	strong	Isoetes
4	85705	27	nad5eU1052PL	0.92	strong	Isoetes
4	85732	31	nad5eU1025TM	0.92	strong
4	85763	9	nad5eU994PS	0.9	strong
4	85772	5	nad5eU985RC	0.86	strong	Isoetes	Psilotum
4	85777	1	nad5eU980PF|PL	0.95	strong
4	85778	9	nad5eU979PF|PS	0.92	strong
4	85787	5	nad5eU970HY	0.97	strong	Selaginella
4	85792	12	nad5eU965SL	0.85	strong	Isoetes	Psilotum
4	85804	3	nad5eC953IT	0.87	strong
4	85807	1	nad5eC950LS|LP	0.9	strong
4	85808	25	nad5eU949LS|LL	0.94	strong	Isoetes
4	85833	5	nad5eU924NN	0.11	silent
4	85838	13	nad5eC919*Q	0.83	strong
4					nad5eU916FL missing
4	85851	22	nad5eU906TT	0.07	silent
4	85873	72	nad5eU884TM	0.91	strong	Angiosperms
4					nad5eU866TI missing
4	85945	21	nad5eU812TM	0.95	strong
4	85966	3	nad5eU791TM	0.99	strong	Isoetes	Angiosperms
4	85969	58	nad5eC788IT	0.86	strong
4	86027	18	nad5eU730RW	0.87	strong	Isoetes	Physcomitrium	PPR91 (Ppat)
4	86045	26	nad5eC712*Q	0.82	strong
4	86071	1	nad5eU686PF|PL	0.84	strong	Isoetes
4	86072	2	nad5eU685PF|PS	0.84	strong	Angiosperms		MEF8 (Atha)
4	86074	3	nad5eU683PL	0.85	strong	Eusporangiates
4	86077	7	nad5eU680SL	0.87	strong
4	86084	2	nad5eU673RC	0.94	strong	Isoetes	Ophioglossum
4	86086	16	nad5eU671TI	0.87	strong
4	86102	15	nad5eC655YH	0.85	weak
4	86117	2	nad5eU640RC	0.96	strong	Isoetes
4	86119	40	nad5eU638SF	0.94	strong	Isoetes	Psilotum
4	86159	4	nad5eU598RC	0.98	strong	Isoetes	Angiosperms	CWM1/PPR79
4	86163	4	nad5eU594FF	0.28	silent
4	86167	9	nad5eU590TI	0.96	strong
4	86176	13	nad5eU581SF	0.93	strong	Isoetes	Angiosperms
4	86189	5	nad5eC568*Q	0.86	strong	Ophioglossum
4	86194	10	nad5eU563PL	0.91	weak
4	86204	20	nad5eU553RC	0.92	strong	Angiosperms
4	86224	5	nad5eU533SL	0.95	strong	Isoetes	Angiosperms
4	86229	1	nad5eU528FF	0.17	NESI
4	86230	21	nad5eU527SF	0.85	strong
4	86251	23	nad5eU506PL	0.97	strong	Angiosperms
4	86274	3	nad5eC483NN	0.06	silent
4	86277	5	nad5eU480AA	0.78	silent
4	86282	10	nad5eC475*Q	0.79	strong	Isoetes	Ophioglossum
4	86292	5	nad5eU465FF	0.14	silent
4	86297	11	nad5eU460RW	0.86	strong	Isoetes
4	86308	9	nad5eU449SL	0.86	strong	Isoetes	Eusporangiates
4	86317	3	nad5eC440LS	0.78	strong	Isoetes
4	86320	2	nad5eC437VA	0.83	strong
4	86322	17	nad5eU435LL	0.08	silent
4	86339	5	nad5eU418RW	0.86	strong	Selaginella	Ophioglossum
4	86344	1	nad5eU413PL|PL	0.89	strong	Isoetes	Eusporangiates
4	86345	9	nad5eU412PL|PS	0.35	secondary silent
4	86354	4	nad5eC403*Q	0.77	strong	Isoetes	Psilotum
4	86358	12	nad5eU399FF	0.81	silent
4	86370	16	nad5eU386TT	0.06	silent
4	86386	6	nad5eU371TM	0.92	strong	Lycophytes
4	86392	1	nad5eU365PF|PL	0.93	strong	Selaginella
4	86393	1	nad5eU364PF|PS	0.92	strong	Lycophytes
4	86394	5	nad5eU363TT	0.39	NESI
4	86399	24	nad5eU358LF	0.84	strong	Isoetes	Angiosperms
4	86423	36	nad5eC334*R	0.73	strong	Ophioglossum
4	86459	9	nad5eU298PS	0.95	strong	Isoetes
4	86468	16	nad5eC289YH	0.65	strong
4	86484	4	nad5eU273FF	0.06	silent
4	86488	35	nad5eC269IT	0.73	strong
4	86523	8	nad5eU234VV	0.05	silent
4	86531	4	nad5i230g2eU967	0.6	intron
4	86535	139	nad5i230g2eU963	0.59	intron
4	86674	906	nad5i230g2eU824	0.9	intron
4					nad5eC200LS missing
4	87580	16	nad5eU150VV	0.06	silent
4	87596	12	nad5eU134TI	0.93	strong
4	87608	2	nad5eU122TI	0.93	weak
4	87610	12	nad5eU120LL	0.07	silent
4					nad5eU118LF missing
4	87622	1	nad5eU108VV	0.56	silent
4	87623	74	nad5eU107AV	0.98	strong
4					nad5eC98IT missing
4	87697	5	nad5eU33LL	0.88	silent
4	87702	1	nad5eU28LL	0.83	NESI
4	87703	7	nad5eU27PP	0.85	NESI
4	87710	6	nad5eU20SL	0.07	not predicted
4	87716	12	nad5eU14TI	0.86	strong
4	87728		nad5eU2TM	0.91	strong	Selaginella	Eusporangiates
1	30040	152	nad6eU613Q*	0.76	not predicted
1	30192	1	nad6eU461PL|PL	0.88	strong	Isoetes
1	30193	5	nad6eU460PL|PS	0.76	secondary silent
1	30198	1	nad6eU455PL|PL	0.9	strong	Selaginella
1	30199	13	nad6eU454PL|PS	0.05	secondary silent
1	30212	44	nad6eU441TT	0.09	silent
1	30256	103	nad6eC397*Q	0.87	strong	Isoetes	Ophioglossum
1	30359	69	nad6eU294FF	0.07	silent
1	30428	1	nad6eU225TT_II	0.4	NESI
1	30429	6	nad6eU224TI	0.63	strong
1	30435	18	nad6eU218PL	0.62	weak	Isoetes
1	30453	6	nad6eU200SL	0.66	strong	Lycophytes	Eusporangiates
1	30459	22	nad6eU194SL	0.66	strong	Isoetes	Angiosperms
1	30481	31	nad6eU172HY	0.69	strong	Lycophytes	Angiosperms
1	30512	13	nad6eU141LL	0.1	silent
1	30525	20	nad6eU128PL	0.81	weak	Psilotum
1	30545	2	nad6eU108RR_CC	0.24	silent
1	30547	1	nad6eU106RC	0.76	strong	Isoetes	Angiosperms	GRS1
1	30548	55	nad6eU105FF	0.78	NESI
1					nad6eC97FL missing
1	30603	28	nad6eU50TM	0.82	strong
1	30631	22	nad6eU22PS	0.81	strong	Selaginella
1	30653		nad6eU-1	0.09	5'-UTR
8	167693	18	nad7eU+8	0.09	3'-UTR
8	167711	8	nad7eU1172AV	0.96	strong	Isoetes	Ophioglossum
8	167719	1	nad7eU1164FF	0.97	NESI
8	167720	6	nad7eU1163SF	0.97	strong	Isoetes	Angiosperms
8	167726	7	nad7eU1157TI	0.97	strong	Isoetes
8	167733	29	nad7eC1150*Q	0.97	strong	Isoetes
8	167762	15	nad7eU1121PL	0.97	strong	Isoetes	Angiosperms
8	167777	3	nad7eC1106LS	0.96	strong
8	167780	22	nad7eU1103TM	0.96	strong	Isoetes
8	167802	71	nad7eC1081YH	0.94	strong
8	167873	20	nad7eU1010SF	0.98	strong
8	167893	1	nad7eC990AA_VV	0.18	NESI
8	167894	3	nad7eU989AV	0.97	strong	Isoetes
8	167897	2	nad7eC986VA	0.7	strong
8	167899	5	nad7eU984TT	0.05	silent
8	167904	1	nad7eU979HY	0.96	strong	Psilotum
8	167905	1	nad7eU978II_TT	0.07	NESI
8	167906	36	nad7eC977IT	0.93	strong
8	167942	43	nad7eU941PL	0.97	strong	Ophioglossum	Angiosperms
8	167985	6	nad7eC898*Q	0.84	strong
8	167991	14	nad7eC892*R	0.94	strong
8					nad7eC886SP missing
8	168005	49	nad7eU878PL	0.98	strong	Lycophytes	Ophioglossum
8	168054	7	nad7eU829RC	0.92	strong	Lycophytes
8	168061	8	nad7eU822II	0.65	silent
8	168069	12	nad7eC814*R	0.92	strong	Isoetes
8	168081	2	nad7eC802*R	0.91	strong	Isoetes
8	168083	13	nad7eU800TM	0.94	strong	Isoetes
8	168096	18	nad7eC787CR	0.94	strong
8	168114	23	nad7eU769HY	0.96	strong
8	168137	9	nad7eC746LP	0.81	strong
8	168146	6	nad7eU737SF	0.87	strong	Lycophytes	Angiosperms
8	168152	4	nad7eU731SL	0.93	strong	Lycophytes	Angiosperms
8	168156	6	nad7eC727*Q	0.85	strong
8	168162	33	nad7eU721HY	0.92	strong	Lycophytes	Angiosperms
8	168195	76	nad7eU688RW	0.81	strong	Lycophytes
8	168271	935	nad7i676g2eC904	0.11	intron
8	169206	12	nad7eU646RW	0.85	strong	Selaginella	Psilotum
8	169218	3	nad7eC634*Q	0.75	strong
8	169221	10	nad7eC631*Q	0.78	strong
8	169231	23	nad7eU621TT	0.21	silent
8	169254	19	nad7eC598*Q	0.98	strong
8	169273	4	nad7eU579TT	0.08	silent
8	169277	1	nad7eU575PL|PL	0.94	strong	Lycophytes	Angiosperms
8	169278	2	nad7eU574PL|PS	0.09	secondary silent
8	169280	9	nad7eU572TM	0.98	strong	Isoetes
8	169289	25	nad7eU563SL	0.96	strong	Isoetes	Angiosperms
8	169314	3	nad7eC538*Q	0.96	strong
8	169317	45	nad7eC535*Q	0.91	strong	Isoetes	Ophioglossum
8	169362	15	nad7eC490*Q	0.89	strong	Isoetes
8	169377	3	nad7eC475SP	0.93	strong
8	169380	2	nad7eC472*R	0.95	strong	Ophioglossum
8	169382	48	nad7eU470TI	0.92	strong
8	169430	3	nad7eU422SL	0.95	strong
8	169433	27	nad7eU419PL	0.96	strong	Selaginella
8	169460	12	nad7eU392PL	0.88	strong	Lycophytes	Ophioglossum
8	169472	22	nad7eU380SL	0.96	strong	Isoetes	Angiosperms
8	169494	14	nad7eC358YH	0.98	strong	Isoetes	Psilotum
8	169508	12	nad7eU344PL	0.91	strong	Selaginella
8	169520	7	nad7eU332PL	0.91	strong	Lycophytes	Angiosperms
8	169527	12	nad7eC325*R	0.84	strong	Isoetes
8	169539	1	nad7eU313RC	0.88	strong	Isoetes	Angiosperms
8	169540	11	nad7eU312FF	0.89	NESI
8	169551	9	nad7eC301*R	0.88	strong
8	169560	6	nad7eC292*Q	0.88	strong
8	169566	23	nad7eC286*R	0.89	strong	Isoetes
8	169589	19	nad7eU263PL	0.91	strong	Lycophytes
8	169608	15	nad7eU244PS	0.9	strong	Lycophytes
8	169623	12	nad7eC229*Q	0.74	strong	Isoetes	Eusporangiates
8	169635	7	nad7eU217PS	0.92	strong	Lycophytes	Ophioglossum
8	169642	5	nad7eU210DD	0.92	silent
8	169647	4	nad7i209g2eU1050	0.66	intron
8	169651	69	nad7i209g2eU1046	0.73	intron
8	169720	15	nad7i209g2eC977	0.08	intron
8	169735	601	nad7i209g2eU962	0.08	intron
8	170336	377	nad7i209g2eU361	0.89	intron
8	170713	12	nad7eU193HY	0.73	strong	Isoetes	Eusporangiates
8	170725	44	nad7eU181Q*	0.1	not predicted
8	170769	983	nad7eU173PL	0.49	not predicted
8	171752	61	nad7i140g2eU60	0.07	intron
8	171813	35	nad7eC139YH	0.06	weak	Isoetes
8	171848	12	nad7eU104AV	0.71	strong
8	171860	6	nad7eU92TM	0.63	strong	Ophioglossum
8	171866	6	nad7eU86SL	0.69	strong	Lycophytes	Eusporangiates
8	171872	4	nad7eU80SL	0.71	strong	Lycophytes	Angiosperms
8	171876	12	nad7eC76*R	0.69	strong	Isoetes
8	171888	8	nad7eC64YH	0.78	strong	Isoetes
8	171896	7	nad7eC56LP	0.76	strong
8	171903	8	nad7eC49*Q	0.73	strong
8	171911	1	nad7eU41PF|PL	0.85	strong	Lycophytes	Angiosperms
8	171912	5	nad7eU40PF|PS	0.86	strong
8	171917	33	nad7eU35SL	0.86	strong	Lycophytes	Angiosperms
8	171950		nad7eU2TM	0.74	weak	Psilotum
9	52610	7	nad9eU1303FF	0.06	silent
9	52617	76	nad9eU1296AV	0.06	not predicted
9	52693	178	nad9eU1220Q*	0.14	not predicted
9	52871	15	nad9eU1042LL	0.31	silent
9	52886	5	nad9eU1027TT	0.13	silent
9	52891	85	nad9eU1022HY	0.22	not predicted
9	52976	135	nad9eU937TT	0.06	silent
9	53111	84	nad9eU802FF	0.23	silent
9	53195	46	nad9eC718RR	0.09	silent
9	53241	22	nad9eC671MT	0.85	strong
9	53263	6	nad9eC649YH	0.56	strong
9	53269	21	nad9eC643YH	0.78	strong
9	53290	51	nad9eC622CR	0.39	not predicted
9	53341	8	nad9eU571HY	0.12	not predicted
9	53349	20	nad9eC563LP	0.46	not predicted
9	53369	10	nad9eU543TT	0.13	silent
9	53379	46	nad9eU533SF	0.89	strong	Lycophytes	Psilotum
9	53425	8	nad9eC487CR	0.91	strong
9	53433	65	nad9eU479SL	0.06	not predicted
9	53498	38	nad9eU414FF	0.41	silent
9	53536	48	nad9eC376YH	0.86	strong
9	53584	12	nad9eU328RW	0.89	strong	Lycophytes	Angiosperms	SLO1
9	53596	2	nad9eC316SP	0.85	strong
9	53598	44	nad9eU314SF	0.85	strong	Selaginella
9	53642	17	nad9eU270II	0.45	silent
9	53659	20	nad9eC253CR	0.85	strong	Ophioglossum
9	53679	10	nad9eU233PL	0.82	strong	Lycophytes	Eusporangiates
9	53689	28	nad9eU223HY	0.76	strong	Selaginella	Angiosperms
9					nad9eU211LF missing
9	53717	17	nad9eU195PP	0.11	silent
9	53734	11	nad9eU178RC	0.88	strong	Isoetes	Eusporangiates
9	53745	21	nad9eU167SL	0.86	strong	Lycophytes	Angiosperms
9	53766	33	nad9eC146IT	0.91	strong
9					nad9eC133FL missing
9	53799	19	nad9eU113SL	0.92	strong	Lycophytes	Angiosperms
9	53818	28	nad9eU94HY	0.21	weak
9	53846	14	nad9eU66II	0.56	silent
9	53860	14	nad9eU52RW	0.91	strong	Lycophytes
9	53874		nad9eC38IT	0.83	not predicted
8	143692	36	rpl2eU+50	0.32	3'-UTR
8	143728	4	rpl2eC+14	0.28	3'-UTR
8	143732	95	rpl2eC+10	0.5	3'-UTR
8	143827	22	rpl2eC1022MT	0.86	strong
8	143849	6	rpl2eC1000YH	0.88	strong
8	143855	123	rpl2eC994YH	0.85	strong
8	143978	6	rpl2eC871*R	0.85	strong
8	143984	3	rpl2eC865*Q	0.87	strong
8	143987	23	rpl2eC862LL	0.06	silent
8	144010	3	rpl2eC839LS	0.68	strong
8	144013	9	rpl2eC836LP	0.72	strong
8	144022	10	rpl2eU827AV	0.81	strong
8	144032	45	rpl2eC817*Q	0.65	strong
8	144077	5	rpl2eC772*R	0.77	strong
8	144082	66	rpl2eU767SL	0.77	strong
8	144148	10	rpl2eU701SL	0.8	strong	Selaginella
8	144158	15	rpl2eU691RC	0.88	strong
8	144173	14	rpl2eC676*Q	0.68	strong
8	144187	67	rpl2eU662PL	0.82	strong
8	144254	15	rpl2eC595*Q	0.8	strong
8	144269	24	rpl2eU580LL	0.94	silent
8	144293	42	rpl2eC556*R	0.64	strong
8	144335	36	rpl2eU514RW	0.88	strong
8	144371	3	rpl2eC478*Q	0.66	strong
8	144374	28	rpl2eC475YH	0.81	weak
8	144402	207	rpl2i846g2eU710	0.41	intron
8	144609	504	rpl2i846g2eU503	0.38	intron
8	145113	36	rpl2eU455SF	0.57	weak
8	145149	43	rpl2eU419PL	0.57	not predicted
8	145192	19	rpl2eU376PS	0.09	not predicted
8	145211	5	rpl2eU357NN	0.15	silent
8	145216	3	rpl2eC352*Q	0.67	strong
8	145219	135	rpl2eU349RW	0.74	not predicted
8	145354	5	rpl2eC214*R	0.62	strong	Ophioglossum
8	145359	12	rpl2eU209SL	0.74	strong	Ophioglossum	Angiosperms
8	145371	2	rpl2eC197FS	0.73	strong
8	145373	5	rpl2eU195SS	0.11	silent
8	145378	5	rpl2eC190CR	0.71	strong
8	145383	39	rpl2eC185LP	0.78	strong
8	145422	7	rpl2eU146AV	0.79	not predicted
8	145429	18	rpl2eC139*R	0.59	strong
8	145447	3	rpl2eC121*R	0.49	strong
8	145450	6	rpl2eC118*Q	0.57	strong
8	145456	5	rpl2eC112*R	0.6	strong
8	145461	13	rpl2eC107LS	0.65	strong
8	145474	3	rpl2eC94WR	0.7	strong
8	145477	24	rpl2eC91YH	0.76	strong
8	145501	10	rpl2eU67PS	0.83	strong	Ophioglossum
8	145511	1	rpl2eU57AA	0.75	NESI
8	145512		rpl2eC56VA	0.65	strong
7	187084	3	rpl5eU2TM	0.85	strong
7	187087	6	rpl5eC5LS	0.1	not predicted
7	187093	38	rpl5eU10PL	0.05	not predicted
7	187131	9	rpl5eC49*Q	0.7	strong
7	187140	1	rpl5eU58PL|PS	0.44	secondary silent
7	187141	3	rpl5eU59PL|PL	0.96	strong
7	187144	7	rpl5eU62PS	0.81	strong
7	187151	16	rpl5eC69YY	0.07	silent
7	187167	1	rpl5eU85PL|PS	0.54	secondary silent
7	187168	15	rpl5eU86PL|PL	0.73	not predicted
7	187183	72	rpl5eU101SL	0.81	strong	Psilotum	Angiosperms
7	187255	8	rpl5eU173PL	0.91	weak	Ophioglossum	Angiosperms
7	187263	6	rpl5eC181*Q	0.82	strong	Ophioglossum
7	187269	12	rpl5eU187RC	0.88	weak
7	187281	17	rpl5eC199*R	0.73	strong
7	187298	37	rpl5eC216TT	0.31	silent
7	187335	26	rpl5eC253*Q	0.56	strong
7	187361	13	rpl5eU279VV	0.71	silent
7	187374	12	rpl5eC292*Q	0.9	strong	Psilotum
7	187386	13	rpl5eC304*R	0.81	strong
7	187399	8	rpl5eU317TM	0.88	strong	Isoetes
7	187407	36	rpl5eU325LF	0.9	strong
7	187443	15	rpl5eC361YH	0.91	not predicted
7	187458	8	rpl5eC376*R	0.74	strong
7	187466	6	rpl5eU382NN	0.1	silent
7	187472	43	rpl5eC388II	0.11	silent
7	187515	6	rpl5eU433LF	0.93	strong
7	187521	17	rpl5eC439*Q	0.88	strong
7	187538	5	rpl5eC456FF	0.1	silent
7	187543	2	rpl5eU461TI	0.91	strong
7	187545	1	rpl5eU463PF|PS	0.91	strong
7	187546	3	rpl5eU464PF|PL	0.86	strong
7	187549	6	rpl5eU467AV	0.06	not predicted
7	187555	2	rpl5eU473PL	0.89	weak
7	187557	54	rpl5eC475*R	0.75	strong
7	187611	17	rpl5eC529FL	0.45	not predicted
7	187628	3	rpl5eC546FF	0.16	silent
7	187631		rpl5eC549NN	0.07	silent
6	114105	44	rpl6eU261FF	0.86	silent
6	114149	14	rpl6eU217RC	0.86	strong
6	114163	5	rpl6eC203VA	0.86	strong
6	114168	1	rpl6eU198SS_FF	0.32	NESI
6	114169	4	rpl6eU197SF	0.95	strong
6	114173	12	rpl6eC193*Q	0.91	strong
6	114185	18	rpl6eC181*R	0.67	strong
6	114203	5	rpl6eU163RC	0.86	strong	Psilotum
6	114208	10	rpl6eU158TI	0.95	strong	Ophioglossum
6	114218	9	rpl6eC148YH	0.87	weak
6	114227	9	rpl6eU139RC	0.89	strong
6	114236	24	rpl6eC130CR	0.83	strong
6	114260	9	rpl6eC106*R	0.8	strong
6	114269	23	rpl6eC97YH	0.95	strong
6	114292	13	rpl6eU74SL	0.83	strong	Ophioglossum
6	114305	4	rpl6eC61*Q	0.81	strong
6	114309	9	rpl6eU57NN	0.31	silent
6	114318	16	rpl6eU48VV	0.12	silent
6	114334	4	rpl6eU32TI	0.87	not predicted
6	114338	2	rpl6eC28*Q	0.86	weak
6	114340	3	rpl6eU26SL	0.85	weak
6	114343	9	rpl6eU23SF	0.84	weak
6	114352	4	rpl6eU14SF	0.85	weak
6	114356		rpl6eC10*Q	0.94	weak
1	7336	9	rpl16eC28WR	0.88	strong
1	7345	39	rpl16eC37*Q	0.88	strong
1	7384	11	rpl16eC76*R	0.97	strong
1	7395	41	rpl16eU87FF	0.64	silent
1					rpl16eU127LS|LL missing
1	7436	5	rpl16eC128LP	0.97	strong
1	7441	42	rpl16eC133*Q	0.91	strong
1	7483	12	rpl16eC175*Q	0.97	strong
1	7495	20	rpl16eC187*R	0.94	strong
1	7515	94	rpl16eU207FF	0.24	silent
1	7609	7	rpl16eC301*Q	0.97	strong	Eusporangiates	Angiosperms	OTP72
1	7616	66	rpl16eU308PL	0.97	strong
1					rpl16eC331FL missing	Angiosperms
1	7682	8	rpl16eU374PL	0.98	strong
1	7690	157	rpl16eC382SP	0.91	not predicted
1	7847		rpl16eU+131	0.09	3'-UTR
1	60517	650	rps1eU2TM	0.53	strong
1	61167	3	rps1i25g2eU627	0.05	intron
1	61170	98	rps1i25g2eU630	0.19	intron
1	61268	123	rps1i25g2eU728	0.31	intron
1	61391	7	rps1eC67*Q	0.67	strong
1	61398	19	rps1eC74FS	0.66	strong
1	61417	36	rps1eU93YY	0.49	silent
1	61453	120	rps1eU129II	0.46	silent
1	61573	9	rps1eU249LL	0.08	silent
1	61582	8	rps1eU258II	0.07	silent
1	61590	43	rps1eU266SL	0.94
1	61633	2	rps1eU309II	0.07	silent
1	61635	18	rps1eU311SL	0.99	not predicted
1	61653	20	rps1eU329PL	0.06	not predicted
1	61673	1	rps1eU349PL|PS	0.96	secondary silent
1	61674	25	rps1eU350PL|PL	0.27	not predicted
1	61699	56	rps1eU375II	0.06	silent
1	61755	24	rps1eC431LS	0.87	weak
1	61779	4	rps1eC455VA	0.85	strong
1	61783	17	rps1eU459II	0.12	silent
1	61800	6	rps1eU476SF	0.87	strong	Ophioglossum	Angiosperms
1	61806	9	rps1eC482LP	0.85	strong
1	61815	35	rps1eU491PL	0.91	weak
1	61816		rps1eU492PP_LL	0.49	NESI
1	61850	39	rps1eU526HY	0.07	not predicted
1	61889	11	rps1eU565Q*	0.08	not predicted
1	61900	107	rps1eC576FF	0.06	silent
1	62007	1	rps1eU683SF	0.78	not predicted
1	62008	6	rps1eU684SS_FF	0.77	NESI
1	62014	2	rps1eU690II	0.63	NESI
1	62015		rps1eU691PL|PS	0.68	secondary silent
1	62016	6	rps1eU692PL|PL	0.76	weak
1	62022	49	rps1eU698TM	0.8	weak
1	62071	12	rps1eU747YY	0.06	silent
1	62083	1	rps1eU759LL	0.16	NESI, silent
1	62084	14	rps1eU760Q*	0.93	NESI
1	62098	34	rps1eU+12	0.38	3'-UTR
1	62132	147	rps1eU+46	0.06	3'-UTR
1	62279	22	rps1eU+193	0.12	3'-UTR
1	62301		rps1eU+215	0.1	3'-UTR
1	33208	11	rps2eU2TM	0.34	not predicted
1	33219	2	rps2eC13FL	0.08	not predicted
1	33221	68	rps2eC13FF	0.14	silent
1	33289	16	rps2eU83PL	0.77	strong	Psilotum
1	33305	63	rps2eU99HH	0.41	silent
1	33368	6	rps2eU162SS	0.46	silent
1	33374	6	rps2eU168TT	0.46	silent
1	33380	17	rps2eU174II	0.09	silent
1	33397	187	rps2eU191PL	0.52	strong
1	33584	69	rps2eU378HH	0.05	silent
1	33653	26	rps2eC447YY	0.06	silent
1	33679	46	rps2eU470LL	0.72	silent
1	33725	1	rps2eU519II	0.12	NESI
1	33726	16	rps2eC520CR	0.5	not predicted
1	33742	9	rps2eU536SL	0.6	strong	Isoetes
1	33751	316	rps2eC545LP	0.68	strong
1	34067	151	rps2eU861FF	0.08	silent
1	34218	33	rps2eU1011LL	0.08	silent
1	34251	32	rps2eU1044HY	0.41	not predicted
1	34283	15	rps2eU1077VV	0.24	silent
1	34298	26	rps2eU1092NN	0.31	silent
1	34324	25	rps2eU1118PL	0.21	not predicted
1	34349	20	rps2eU1143NN	0.16	silent
1	34369	125	rps2eU1163SL	0.11	not predicted
1	34494	236	rps2eC1288FL	0.28	not predicted
1	34730	12	rps2eU1524SS	0.74	silent
1	34742	4	rps2eC1536FF	0.77	silent
1	34746	5	rps2eU1540RC	0.96	not predicted
1	34751	2	rps2eU1545II	0.87	silent
1	34753	2	rps2eU1547SL	0.09	not predicted
1	34755	2	rps2eU1549LF	0.89	not predicted
1	34757	9	rps2eU1551LL_FF	0.82	silent
1	34766	15	rps2eU+3	0.82	3'-UTR
1	34781	47	rps2eU+18	0.94	3'-UTR
1	34828	3	rps2eU+65	0.07	3'-UTR
1	34831	1063	rps2eU+68	0.81	3'-UTR
1	35894		rps2eU+1130	0.07	3'-UTR
1	3811	28	rps3eU2TM	0.93	strong
1	3839	10	rps3eU30VV	0.27	silent
1	3849	1	rps3eU40PL|PS	0.87	secondary silent
1	3850	23	rps3eU41PL|PL	0.05	strong	Psilotum
1	3873	84	rps3eU64RW	0.8	strong	Isoetes	Angiosperms
1	3957	16	rps3i74g2eU74	0.1	intron
1	3973	378	rps3i74g2eC90	0.08	intron
1	4351	714	rps3i74g2eC468	0.68	intron
1	5065	18	rps3i74g2eU1182	0.07	intron
1	5083	88	rps3i74g2eU1200	0.71	intron
1	5171	26	rps3i74g2eU1288	0.14	intron
1	5180	25	rps3eU75DD	0.75	silent
1					rps3eU76HY missing
1	5197	20	rps3eU92SL	0.91	strong	Isoetes	Angiosperms
1	5205	12	rps3eC100*Q	0.89	strong	Isoetes
1	5217	2	rps3eU112LF	0.83	weak
1	5219	7	rps3eU114FF	0.32	silent
1	5226	1	rps3eU121PF|PS	0.91	weak
1	5227	19	rps3eU122PF|PL	0.93	weak
1	5246	26	rps3eU141PP	0.3	silent
1	5272	1	rps3eU167TI	0.1	weak
1	5273	15	rps3eU168TT_II	0.15	NESI
1	5288	6	rps3eU183DD	0.11	silent
1	5294	113	rps3eU189TT	0.39	silent
1	5407	5	rps3eU302PL	0.97	not predicted
1	5412	3	rps3eC307*Q	0.89	weak
1	5415	15	rps3eC310*R	0.9	weak
1	5430	3	rps3eU325LF	0.92	weak
1	5433	6	rps3eU328LF	0.81	weak
1	5439	12	rps3eC334*R	0.79	strong
1	5451	3	rps3eC346*R	0.71	weak
1	5454	6	rps3eC349*R	0.7	weak
1	5460	329	rps3eC355*Q	0.66	strong
1	5789	243	rps3i249g2eC321	0.05	intron
1	6032	248	rps3i249g2eU564	0.94	intron
1	6280	81	rps3i249g2eU812	0.75	intron
1	6361	6	rps3i249g2eU893	0.76	intron
1	6367	129	rps3eC365LP	0.11	weak
1	6496	14	rps3eU494PL	0.96	weak
1	6510	6	rps3eC508*Q	0.92	weak
1	6516	28	rps3eC514YH	0.22	weak
1	6544	7	rps3eU542TI	0.97	not predicted
1	6551	10	rps3eU550DD	0.11	silent
1	6561	1	rps3eU559PF|PS	0.87	not predicted
1	6562	2	rps3eU560PF|PL	0.86	not predicted
1	6564	45	rps3eU562PS	0.85	not predicted
1	6609	54	rps3eC607*R	0.96	weak
1	6663	24	rps3eU661RC	0.94	weak
1	6687	19	rps3eU685RC	0.95	not predicted
1	6706	2	rps3eU704PL	0.94	not predicted
1	6708	24	rps3eU706RC	0.95	not predicted
1	6732	3	rps3eC730*R	0.95	weak
1	6735	10	rps3eU733RC	0.96	weak
1	6745	7	rps3eU743TM	0.05	not predicted
1	6752	14	rps3eU750PP	0.13	silent
1	6766	13	rps3eU764TM	0.94	not predicted
1	6779	31	rps3eU777YY	0.06	silent
1	6810	7	rps3eC808*R	0.85	weak
1	6817	49	rps3eU815SL	0.98	weak
1	6866	7	rps3eU864VV	0.32	silent
1	6873	3	rps3eU871HY	0.09	not predicted
1	6876	6	rps3eU874RC	0.98	weak
1	6882	33	rps3eU880RW	0.96	weak
1	6915	10	rps3eC913*Q	0.95	strong
1	6925	19	rps3eU923SL	0.95	strong	Eusporangiates
1	6944	37	rps3eC942TT	0.06	silent
1	6981	3	rps3eU979HY	0.84	strong	Isoetes
1	6984	13	rps3eC982*Q	0.75	strong
1					rps3eU992FS missing
1	6996	1	rps3eU994PL|PS	0.9	secondary silent
1	6997	8	rps3eU995PL|PL	0.8	strong
1	7005	10	rps3eC1003*Q	0.9	strong
1	7015	9	rps3eU1013PL	0.82	not predicted
1	7024	23	rps3eU1022PL	0.86	strong	Isoetes	Angiosperms
1	7047	14	rps3eC1045*Q	0.86	strong
1	7061	5	rps3eC1059SS	0.05	silent
1	7066	1	rps3eU1064SF	0.97	strong
1	7067	1	rps3eU1065SS_FF	0.06	NESI
1	7068	3	rps3eC1066*Q	0.94	strong
1	7071	33	rps3eC1069*Q	0.81	strong	Isoetes
1	7104	9	rps3eC1102CR	0.89	strong
1	7113	3	rps3eU1111RC	0.95	strong	Isoetes	Ophioglossum
1	7116	6	rps3eU1114PS	0.91	strong	Isoetes
1	7122	4	rps3eC1120*R	0.97	strong	Isoetes
1	7126	20	rps3eU1124SL	0.89	strong	Ophioglossum	Angiosperms
1	7146	5	rps3eC1144*Q	0.97	strong
1	7151	51	rps3eU1149TT	0.12	silent
1	7202	61	rps3eU1200II	0.17	silent
1	7263	36	rps3eU1261PS	0.93	strong	Isoetes	Psilotum
1	7299	37	rps3eU1297LL	0.73	silent
1	7336	9	rps3eC1334LS	0.88	overlap rpl16
1	7345		rps3eC1343LS	0.88	overlap rpl16
8	175190	61	rps4eU910LL	0.06	silent
8	175251	85	rps4eU849SS	0.08	silent
8	175336	123	rps4eU764SF	0.08	not predicted
8	175459	10	rps4eU641PL	0.82	weak
8	175469	9	rps4eC631*R	0.79	weak
8	175478	5	rps4eC622WR	0.92	not predicted
8	175483	4	rps4eU617PL	0.91	weak
8	175487	21	rps4eC613*Q	0.88	strong
8	175508	21	rps4eC592*R	0.88	strong
8	175529	40	rps4eC571*Q	0.91	weak
8	175569	1	rps4eC531TT_II	0.06	NESI
8	175570	6	rps4eU530TI	0.76	strong
8	175576	2	rps4eU524TI	0.93	strong	Isoetes
8	175578	9	rps4eU522LL	0.06	silent
8	175587	12	rps4eU513CC	0.1	silent
8	175599	7	rps4eU501FF	0.36	silent
8	175606	19	rps4eC494LP	0.81	strong
8	175625	4	rps4eU475PS	0.85	weak	Isoetes
8	175629	15	rps4eU471VV	0.34	silent
8	175644	10	rps4eC456HH	0.09	silent
8	175654	4	rps4eU446SL	0.88	strong	Isoetes	Angiosperms	GRS1
8	175658	9	rps4eC442*Q	0.79	strong	Isoetes
8	175667	17	rps4eC433*Q	0.9	strong
8	175684	15	rps4eU416SF	0.91	strong	Isoetes
8	175699	35	rps4eU401PL	0.9	strong	Isoetes	Psilotum
8	175734	66	rps4eU366FF	0.05	silent
8	175800	40	rps4eU300PP	0.61	silent
8	175840	8	rps4eU260SL	0.83	strong	Isoetes	Psilotum
8	175848	11	rps4eU252SS	0.07	silent
8	175859	18	rps4eC241*Q	0.8	strong
8	175877	43	rps4eC223*R	0.86	not predicted
8	175920	6	rps4eU180LL	0.45	silent
8	175926	12	rps4eU174VV	0.51	silent
8	175938	131	rps4eU162FF	0.1	silent
8	176069	6	rps4eC31*Q	0.35	strong
8	176075	8	rps4eU25RC	0.72	strong	Eusporangiates
8	176083	1	rps4eU17PF|PL	0.87	strong
8	176084		rps4eU16PF|PS	0.87	strong
1	129	2	rps7eU41SF	0.06	not predicted
1	131	21	rps7eC43*Q	0.53	strong
1	152	5	rps7eC64*Q	0.63	strong
1	157	6	rps7eU69TT	0.05	silent
1	163	15	rps7eU75PP	0.21	silent
1	178	2	rps7eU90II	0.06	silent
1	180	38	rps7eC92IT	0.26	weak
1	218	23	rps7eU130RC	0.76	strong	Ophioglossum
1	241	36	rps7eU153II	0.51	silent
1	277	10	rps7eU189AA	0.49	silent
1	287	15	rps7eC199*Q	0.6	strong
1	302	6	rps7eC214FL	0.67	weak
1	308	24	rps7eU220RW	0.6	strong
1	332	24	rps7eC244*Q	0.63	strong
1	356	18	rps7eC268*Q	0.68	strong
1	374	16	rps7eU286LL	0.09	weak
1	390	57	rps7eU302PL	0.62	strong	Ophioglossum
1	447	38	rps7eU359PL	0.74	strong
1	485		rps7eU397RW	0.64	strong
7	186381	52	rps10eC253*Q	0.51	strong
7	186433	22	rps10eC201HH	0.57	silent
7	186455	1	rps10eU179PL|PL	0.97	strong
7	186456	6	rps10eU178PS|LL	0.13	NESI
7	186462	4	rps10eC172*Q	0.56	strong
7	186466	20	rps10eC168HH	0.07	silent
7	186486	29	rps10eC148*Q	0.56	strong
7	186515	4	rps10eC119LS	0.9	strong
7	186519	14	rps10eC115*R	0.61	strong
7	186533	2	rps10eU101SL	0.95	strong
7	186535	5	rps10eU99II	0.05	silent
7	186540	9	rps10eC94*R	0.7	strong
7	186549	12	rps10eC85SP	0.37	strong
7	186561	14	rps10eC73*Q	0.58	strong
7	186575	13	rps10eU59PL	0.8	weak
7	186588	2	rps10eU46PS	0.08	weak
7	186590	10	rps10eU44PL	0.76	not predicted
7	186600	37	rps10eU34LF	0.96	strong
7	186637	13	rps10eU-10	0.17	5'-UTR
7	186650		rps10eU-17	0.05	5'-UTR
6	112980	141	rps11eC+151	0.23	3'-UTR
6	113121	7	rps11eU+10	0.12	3'-UTR
6	113128	5	rps11eU+3	0.53	3'-UTR
6	113133	20	rps11eU466Q*	0.92	strong	Eusporangiates	Angiosperms
6	113153	4	rps11eC446LP	0.75	weak
6	113157	10	rps11eC442*R	0.87	strong
6	113167	16	rps11eC432HH	0.33	silent
6	113183	14	rps11eC416VA	0.09	not predicted
6	113197	4	rps11eU402TT	0.05	silent
6	113201	6	rps11eU398TI	0.86	weak	Ophioglossum
6	113207	15	rps11eU392PL	0.94	weak	Ophioglossum
6	113222	56	rps11eU377SL	0.95	weak	Eusporangiates
6	113278	20	rps11eC321VV	0.09	silent
6	113298	36	rps11eC301*Q	0.82	strong
6	113334	129	rps11eC265*Q	0.92	strong
6	113463	52	rps11eC136*Q	0.86	strong
6	113515	2	rps11eU83HH	0.1	silent
6	113517	8	rps11eU82HY	0.86	not predicted
6	113525	19	rps11eC74IT	0.75	not predicted
6	113544	2	rps11eC55*Q	0.83	not predicted
6	113546	4	rps11eC53IT	0.14	not predicted
6	113550	15	rps11eC49*Q	0.86	not predicted
6	113565	3	rps11eC34WR	0.77	not predicted
6	113568	3	rps11eC31*Q	0.81	not predicted
6	113571	3	rps11eC28*Q	0.86	not predicted
6	113574	15	rps11eC25*Q	0.83	not predicted
6	113589	6	rps11eC10*Q	0.87	not predicted
6	113595	2	rps11eC4*Q	0.85	not predicted
6	113597	2	rps11eU2TM	0.9	not predicted
6	113599		rps11eU-1	0.9	5'-UTR
1	28035	80	rps12eC+124	0.99	3'-UTR
1	28115	14	rps12eU+43	0.59	3'-UTR
1	28129	31	rps12eU+29	0.06	3'-UTR
1	28160	30	rps12eU379R*	0.87	strong
1	28190	5	rps12eU349HY	0.49	strong
1	28195	10	rps12eC344LS	0.57	strong
1	28205	6	rps12eC334*R	0.53	strong
1	28211	17	rps12eC328*R	0.72	strong	Psilotum	Angiosperms
1	28228	22	rps12eU311SL	0.66	strong
1	28250	17	rps12eU289RC	0.75	strong
1	28267	1	rps12eC272LP|LS	0.5	strong
1	28268	26	rps12eC271LP|LL	0.53	strong	Angiosperms
1	28294	13	rps12eU245AV	0.74	weak
1	28307	9	rps12eU232PS	0.76	strong	Ophioglossum	Angiosperms
1	28316	2	rps12eC223*Q	0.45	strong
1	28318	7	rps12eU221SL	0.75	strong
1	28325	10	rps12eC214YH	0.65	strong
1	28335	1	rps12eU204PP	0.37	NESI
1	28336	25	rps12eC203LP	0.7	strong	Eusporangiates
1	28361	14	rps12eC178*R	0.67	strong
1	28375	5	rps12eU164AV	0.65	strong
1	28380	11	rps12eC159VV	0.09	silent
1	28391	8	rps12eC148CR	0.61	strong
1	28399	55	rps12eC140LS	0.67	strong
1	28454	2	rps12eC85*Q	0.6	strong
1	28456	4	rps12eC83LP	0.54	strong
1	28460	3	rps12eU79RC	0.77	strong
1	28463	12	rps12eC76*Q	0.44	strong
1	28475	8	rps12eC64*R	0.72	strong
1	28483	40	rps12eU56TI	0.08	not predicted
1	28523	14	rps12eC16*Q	0.51	strong
1	28537		rps12eU2TM	0.29	strong
6	113684	4	rps13eU379LL	0.06	silent
6	113688	21	rps13eC375NN	0.06	silent
6	113709	30	rps13eU354II	0.91	silent
6	113739	11	rps13eC324AA	0.46	silent
6	113750	6	rps13eC313YH	0.8	strong
6	113756	3	rps13eC307*R	0.83	strong
6	113759	6	rps13eC304*Q	0.83	strong
6	113765	39	rps13eC298CR	0.92	strong
6	113804	30	rps13eU259RC	0.91	strong	Psilotum	Angiosperms
6	113834	3	rps13eC229*Q	0.89	strong
6	113837	42	rps13eC226*Q	0.79	strong
6	113879	30	rps13eC184*Q	0.7	weak
6	113909	6	rps13eC154*Q	0.85	strong
6	113915	5	rps13eU148RW	0.05	not predicted
6	113920	1	rps13eU143PL|PL	0.9	strong
6	113921	26	rps13eU142PL|PS	0.14	secondary silent
6					rps13eU128TI missing
6	113947	6	rps13eU116PL	0.93	weak
6	113953	4	rps13eU110SL	0.91	strong
6	113957	6	rps13eC106*Q	0.79	strong
6	113963	39	rps13eU100RC	0.9	strong	Ophioglossum	Angiosperms
6	114002	1	rps13eC61*Q	0.91	strong
6	114003	20	rps13eU60TT	0.25	NESI
6	114023	26	rps13eC40*Q	0.95	strong
6	114049	12	rps13eU14PL	0.86	weak
6	114061		rps13eU2AV	0.83	not predicted
9	117364	3	rps14eU-113	0.35	5'-UTR
9	117367	31	rps14eU-110	0.9	5'-UTR
9	117398	35	rps14eC-79	0.1	5'-UTR
9	117433	12	rps14eC-43	0.87	5'-UTR
9	117445	21	rps14eU-32	0.38	5'-UTR
9	117466	35	rps14eC-10	0.83	5'-UTR
9	117501	13	rps14eC25*R	0.82	strong
9	117514	2	rps14eU38PL	0.95	not predicted
9	117516	7	rps14eC40*R	0.72	strong
9	117523	13	rps14eU47PL	0.87	strong
9	117536	10	rps14eC60YY	0.14	silent
9	117546	7	rps14eC70*R	0.73	strong
9	117553	1	rps14eU77PL	0.9	weak
9	117554	3	rps14eU78LL	0.17	NESI
9	117557	13	rps14eC81YY	0.1	silent
9	117570	34	rps14eC94*Q	0.67	strong
9	117604	1101	rps14i114g2eU8	0.05	intron
9	118705	91	rps14i114g2eU1109	0.47	intron
9	118796	574	rps14i114g2eU1200	0.75	intron
9	119370	9	rps14eU134PL	0.15
9	119379	6	rps14eU143SL	0.71	strong			PPR78
9	119385	3	rps14eU149PL	0.48	not predicted
9	119388	3	rps14eU152SL	0.71	strong	Ophioglossum
9	119391	20	rps14eC155LP	0.34	strong
9	119411	12	rps14eC175*R	0.8	strong	Ophioglossum
9	119423	3	rps14eC187*R	0.9	strong
9	119426	7	rps14eU190RC	0.87	strong
9	119433	1	rps14eU197SF	0.87	strong	Angiosperms
9	119434	2	rps14eU198SS_FF	0.08	NESI
9	119436	9	rps14eC200IT	0.6	strong
9	119445	6	rps14eC209FS	0.51	strong	Ophioglossum
9	119451	8	rps14eC215FS	0.47	strong
9	119459	27	rps14eC223*Q	0.42	strong
9	119486	1	rps14eU250PF|PS	0.83	strong
9	119487	1	rps14eU251PF|PL	0.91	strong
9	119488	8	rps14eU252PP_FF	0.08	NESI
9	119496	6	rps14eU260SL	0.9	strong
9	119502	12	rps14eC266LS	0.8	strong
9	119514	23	rps14eU278SL	0.77	strong
9	119537	3	rps14eU301RW	0.79	strong
9	119540	3	rps14eU304Q*	0.8	weak
9	119543	5	rps14eU+1	0.05	3'-UTR
9	119548	5	rps14eU+6	0.21	3'-UTR
9	119553	3	rps14eU+11	0.09	3'-UTR
9	119556	7	rps14eU+14	0.05	3'-UTR
9	119563	50	rps14eU+21	0.17	3'-UTR
9	119613	45	rps14eU+71	0.09	3'-UTR
9	119658		rps14eU+116	0.12	3'-UTR
1	3549	4	rps19eC7*R	0.3	weak
1	3553	36	rps19eC11FS	0.31	weak
1	3589	31	rps19eU47SL	0.39	weak
1	3620	7	rps19eU66II	0.25	silent
1	3627	7	rps19eC85CR	0.87	strong
1	3634	75	rps19eC92FS	0.81	strong
1					rps19eU133HY missing
1	3709	40	rps19eC167IT	0.88
1	3749	2	rps19eU207SS	0.82	silent
1	3751	2	rps19eC209IT	0.87	strong
1	3753	20	rps19eC211*R	0.76	strong
1	3773	56744	rps19eU231TT	0.86	silent
1					rps19eC247*Q missing
8	140818	119	sdh3eU+74	0.06	3'-UTR
8	140937	5	sdh3eU351VV	0.06	silent
8	140942	2	sdh3eU346RC	0.97	strong	Eusporangiates
8	140944	9	sdh3eU344SF	0.96	strong
8	140953	33	sdh3eU335PL	0.99	weak
8	140986	7	sdh3eU302SL	0.94	strong
8	140993	5	sdh3eU295LF	0.97	strong
8	140998	16	sdh3eU290SL	0.96	strong	Ophioglossum
8	141014	3	sdh3eC274YH	0.89	strong
8	141017	18	sdh3eC271CR	0.95	strong
8	141035	38	sdh3eC253YH	0.93	strong
8	141073	24	sdh3eU215SL	0.92	weak
8	141097	5	sdh3eC191VA	0.05	not predicted
8	141102	3	sdh3eU186FF	0.06	silent
8	141105	11	sdh3eU183FF	0.12	silent
8	141116	6	sdh3eC172*Q	0.72	strong
8	141122	81	sdh3eU166RC	0.91	not predicted
8					sdh3eS155IT missing
8	141203	9	sdh3eU85PS	0.94	strong	Isoetes	Ophioglossum
8	141212	9	sdh3eC76YH	0.95	strong
8					sdh3eU73 missing
8	141221	10	sdh3eU67PS	0.95	strong	Isoetes	Angiosperms
8	141231	8	sdh3eU57TT	0.91	silent
8	141239	13	sdh3eC49*Q	0.78	strong	Isoetes
8	141252	14	sdh3eU36TT	0.15	silent
8	141266	9	sdh3eU22PS	0.93	strong	Isoetes	Angiosperms
8	141275	4	sdh3eC13*R	0.89	strong
8	141279	5	sdh3eU9II	0.48	silent
8	141284	87	sdh3eC4*Q	0.94	strong
8	141371	36	sdh3eU-84	0.79	5'-UTR
8	141407		sdh3eU-120	0.07	5'-UTR
1	31130	36	sdh4eU2TM	0.85	not predicted
1	31166	57	sdh4eU38TI	0.98	weak
1	31223	9	sdh4eC95IT	0.98	strong
1	31232	9	sdh4eU104SL	0.95	strong
1	31241	1	sdh4eU113SF	0.95	not predicted
1	31242	10	sdh4eU114SS_FF	0.06	NESI
1	31252	3	sdh4eU124RW	0.82	strong	Ophioglossum
1	31255	25	sdh4eC127YH	0.94	strong
1	31280	32	sdh4eU152TI	0.87	strong
1	31312	6	sdh4eC184*R	0.97	strong
1	31318	7	sdh4eU190RC	0.95	not predicted
1	31325	20	sdh4eU197SL	0.31	strong
1	31345	14	sdh4eU217LL	0.16	silent
1	31359	9	sdh4eU231II	0.1	silent
1	31368	1	sdh4eU240FF	0.05	NESI
1	31369	4	sdh4eU241RC	0.98	not predicted
1	31373	9	sdh4eU245SL	0.88	weak
1	31382	1	sdh4eU254AV	0.95	weak
1	31383	18	sdh4eU255AA_VV	0.15	NESI
1	31401	5	sdh4eU+9	0.07	3'-UTR
1	31406	53	sdh4eU+14	0.15	3'-UTR
1	31459		sdh4eC+67	0.11	3'-UTR
9	21566	21	tatCeU17PL	0.6	strong	Ophioglossum
9	21587	8	tatCeU38PL	0.69	weak	Psilotum
9	21595	6	tatCeC46CR	0.45	strong	Isoetes
9	21601	15	tatCeU52HY	0.62	not predicted
9	21616	13	tatCeU67RC	0.58	strong	Isoetes
9	21629	60	tatCeC80MT	0.72	strong
9	21689	1	tatCeU140PL	0.76	not predicted
9	21690	65	tatCeU141PP_LL	0.74	NESI
9	21755	3	tatCeC206FS	0.59	strong
9	21758	8	tatCeC209LS	0.16	weak
9	21766	25	tatCeU217RC	0.68	strong	Selaginella
9	21791	74	tatCeU243TM	0.56	not predicted
9	21865	28	tatCeU316PS	0.7	not predicted
9					tatCeU343PF|PS missing
9	21893	6	tatCeU344PL	0.67	strong
9	21899	1	tatCeU350SF	0.62	strong	Isoetes	Eusporangiates
9	21900	91	tatCeU351SS_FF	0.42	NESI
9					tatCeC391FL missing
9	21991	1	tatCeC442SL|SP	0.66	secondary silent
9	21992	21	tatCeU443SL|SL	0.06	not predicted
9	22013	3	tatCeC464LS	0.55	not predicted
9	22016	14	tatCeU467SL	0.47	strong
9	22030	15	tatCeU481LL	0.53	silent
9	22045	3	tatCeU496LL	0.23	silent
9	22048	2	tatCeU499RC	0.64	strong	Psilotum
3	22050	30	tatCeU501LL	0.09	silent
9	22080	34	tatCeU539SL	0.32	weak	Angiosperms
9	22114	9	tatCeU565LL	0.1	silent
9	22123	18	tatCeC574CR	0.74	strong
9	22141	48	tatCeU592HY	0.51	not predicted
9	22189	35	tatCeC640*Q	0.74	strong
9	22224	35	tatCeU675LL	0.08	silent
9	22259	4	tatCeU710PL	0.75	not predicted
9	22263	12	tatCeC714YY	0.15	silent
9	22275	62	tatCeU726PP	0.28	silent
9	22337	1	tatCeU788PL	0.67	not predicted
9	22338	64	tatCeU789PP_LL	0.68	NESI
9	22402		tatCeC853*Q	0.95	not predicted
