# Supplementary material for: Rickettsial DNA and a trans-splicing rRNA group I intron in the unorthodox mitogenome of the fern Haplopteris ensiformis
Source: Commun Biol. 2023 Mar 20;6:296. doi: 10.1038/s42003-023-04659-8 (PMC10027690; doi:10.1038/s42003-023-04659-8)
Supplement: Supplementary file 9 — Supplementary Data 6 [file 42003_2023_4659_MOESM9_ESM.xlsx]

## Sheet: PRJNA862965
Supplementary data 6 includes PRJNA862965 sequencing,
assembly and mapping read statistics for the completion
of Haplopteris ensiformis organellar genomes.
Haplopteris ensiformis primary nucleotide
sequence reads are submitted to the sequence read archive (SRA) under BioProject accession number:
PRJNA862965
FastQC Report (fastqc_v0.11.9)
SRX16700239	DNA
SRX16700239: Illumina, Haplopteris ensiformis, genomic, total DNA, PE
150 nt read length
Illumina HiSeq X Ten
Design: rRNA removal library
# of Spots	100.653.609
# of Bases	30,2 G
Size	12,4 Gb
Paired End reads forward
File type	Conventional base calls
Encoding	Sanger / Illumina 1,9
Total Sequences	100.653.609
Sequences flagged as poor quality	0
Sequence length	150
%GC	39
Mean Sequence Quality (Phred Score)	40 (>99,9% base call accuracy)
Adapter Content	0
Percent of seqs remaining if deduplicated	87,54%
Overrepresented sequences	No overrepresented sequences
Paired end reads reverse
File type	Conventional base calls
Encoding	Sanger / Illumina 1,9
Total Sequences	100.653.609
Sequences flagged as poor quality	0
Sequence length	150
%GC	39
Mean Sequence Quality (Phred Score)	39 (>99,9% base call accuracy)
Adapter Content	0
Percent of seqs remaining if deduplicated	89,45%
Overrepresented sequences	No overrepresented sequences
SRX16700240	RNA
SRX16700240: Illumina, Haplopteris ensiformis, transcriptomic, total RNA, PE
100 nt read length
Hiseq 2500 platform
# of Spots	31.091.834
# of Bases	6,2 G
Size	3,9 Gb
Paired end reads forward
File type	Conventional base calls
Encoding	Sanger / Illumina 1,9
Total Sequences	31.091.834
Sequences flagged as poor quality	0
Sequence length	100
%GC	45
Mean Sequence Quality (Phred Score)	36 (>99,9% base call accuracy)
Adapter Content	0
Percent of seqs remaining if deduplicated	39,87%
Overrepresented sequences
Sequence	Count	Percentage	Possible source
CTTTTCGAAAACCGAGAATTCCCATGACCGCAACTTTAGAACGACGCGAA	62969	0,202525846	No Hit*
CGAAAACCGAGAATTCCCATGACCGCAACTTTAGAACGACGCGAAAGCGC	39368	0,126618456	No Hit*
CGGATATAATATTGTTACCGTATAGCAAAGAACCAGAAACAGGCTCGCGA	34036	0,109469258	No Hit*
Paired end reads reverse
File type	Conventional base calls
Encoding	Sanger / Illumina 1,9
Total Sequences	31.091.834
Sequences flagged as poor quality	0
Sequence length	100
%GC	45
Qualitity scores across all bases (Sanger/Illumina 1.9 encoding) 1-100	36 (>99,9% base call accuracy)
Adapter Content	0
Percent of seqs remaining if deduplicated	42,92%
Sequence	Count	Percentage	Possible source
CTTTTCGAAAACCGAGAATTCCCATGACCGCAACTTTAGAACGACGCGAA	80284	0,25821571	No Hit*
CGGATATTACCCGTCTATAAGAGGGTCTTCGAAAGAAGCTAAGTCTAGGG	75212	0,241902745	No Hit*
GACGGATATTACCCGTCTATAAGAGGGTCTTCGAAAGAAGCTAAGTCTAG	60980	0,196128668	No Hit
CGAAAACCGAGAATTCCCATGACCGCAACTTTAGAACGACGCGAAAGCGC	47316	0,152181438	No Hit*
AAAGAAGCTAAGTCTAGGGGGAAATTATGAGCGTTACGCTCATGCATGAC	41488	0,133436966	No Hit*
GGAATCACTAACTCCTTTTCGAAAACCGAGAATTCCCATGACCGCAACTT	32416	0,104258887	No Hit*
*Sequence are no adapter contamination. Sequences match chloroplast psbA gene.
Assemebly of the complete mtDNA of Haplopteris ensiformis
MEGAHIT v1.2.9 software
parameters: default
#megahit -1 file1.fastq -2 file2.fastq -o out
The "flag" is a tag to represent the connectivity of a contig in the assembly graph.
flag=1 means the contig is standalone, flag=2 a looped path and flag=0 for other contigs.
		flag=0 connect.	mtDNA enrich.	cpDNA enrich.
Total contigs	2.346.935	29.891	96	6
Largest contig [bp]	na	58224,00	58224,00	58224,00
Smallest contig [bp]	na	200	203	6715
Total reads	201.408.218	na	na	na
Assembled reads	na	4.666.532	1.098.577	1.668.938
Average read coverage	na	40	365,64	1.884,49
Largest read coverage	na	25.182	4.424,08	2.973,62
Smallest read coverage	na	1064	1064	1.208,51
Chloroplast genome assembly
NOVOPlasty: The Organelle Assembler
Version 3.4
Total contigs	70
Largest contig [bp]	42.808
Smallest contig [bp]	384
Average insert size	300
Total reads	201.573.418
Aligned reads	2.598.528
Assembled reads	2.334.148
seed from megahit assembly	k141_923594_flag_0_multi_1512,0644_len_58224
Mapping experiments using GSNAP (PMID: 27008021) / JACUSA (jacusa-1.3.0)
Reads used for SNP calling: concordant uniq
	cpDNA	mtDNAc1	mtDNAc2	mtDNAc3	mtDNAc4
length	148.805	67.756	147.851	28.267	105.705
DNA reads	2.441.751	162.686	354.684	66.786	86.614
average coverage	2.461,36	359953	359,84	353,96	122,91
max coverage	48.166	4.134	4.112	844	3.905
RNA reads	19.748.135	1.237.424	2.283.231	707.372	1.373.742
average coverage	13.271,15	2.037,57	1721,87	2.169	1.448
max coverage	1.752.844	86.779	135.308	67.299	60.602
	mtDNAc5	mtDNAc6	mtDNAc7	mtDNAc8	mtDNAc9
length	217.669	253.731	229.203	207.059	184.007
DNA reads	225.922	219.878	6.359.955	410.156	201.894
average coverage	155,49	129,8	468,65	297,13	129,3
max coverage	1.862	1.862	3.037	3.036	1.207
RNA reads	4.257.912	4.534.246	8.555.994	8.356.326	3.583.054
average coverage	2.341	3.097,00	4.162	4.499,83	2171,17
max coverage	187.023	47.039	278.942	278.951	279.701
