# Supplementary material for: Rickettsial DNA and a trans-splicing rRNA group I intron in the unorthodox mitogenome of the fern Haplopteris ensiformis
Source: Commun Biol. 2023 Mar 20;6:296. doi: 10.1038/s42003-023-04659-8 (PMC10027690; doi:10.1038/s42003-023-04659-8)
Supplement: Supplementary file 10 — Supplementary Data 7 [file 42003_2023_4659_MOESM10_ESM.xlsx]

## Sheet: Sheet1
Supplementary data 7 lists all Primers used for PCR experiments
on the structure and synteny the mtDNA,
control of RNA editing sites and splicing and presence of xenologous
DNA insertions of Haplopteris ensiformis
Number	Name	Sequence (5'->3')	experiment [5 μM]
1	R203_Af1	AAATGCTTGCCACCTATAATGCG	mtDNA structure
2	R203_Bf1	GTATGAAAAGCTCTTAAACGTCACG	mtDNA structure
3	R203_Cr1	AGAGATCGCATACTGTATGGACG	mtDNA structure
4	R203_Dr1	CATCGGTAGTTCAGCAGATGTAGG	mtDNA structure
5	R232_Af1	GTCCGATCTTGTTTCTCTCCAC	mtDNA structure
6	R232_Bf1	TCTTTACCGACCACTCTTCAGC	mtDNA structure
7	R232_Cr1	TCTCGTTTGATCTTAAAGCTGCC	mtDNA structure
8	R232_Dr1	CACTCTCAAGATTCAAAGCCATTCC	mtDNA structure
9	R295_Af1	GTCGATAAAATTCAGGGAGCACG	mtDNA structure
10	R295_Bf1	AATGCAACGCTGAATGAACTGTG	mtDNA structure
11	R295_Cr1	GCAGTATTACGTGAACCAGTCG	mtDNA structure
12	R295_Dr1	ACGAGTTCAGCAATTGTCATAGG	mtDNA structure
13	R309_Af1	TGGCATAATCGGTAGCTAAGTAGG	mtDNA structure
14	R309_Bf1	GATACTGTGTTAGCTGCGATGGTG	mtDNA structure
15	R309_Cr1	TTCTCTGGCTCGCTATTTAGTACG	mtDNA structure
16	R309_Dr1	AGATTGGCAGTTCGTTCACAACC	mtDNA structure
17	R407_Af1	GCCAATCTTAATACTTGCATCGC	mtDNA structure
18	R407_Bf1	CTTCCAGCCTGCTTATGAAACC	mtDNA structure
19	R407_Cr1	TTTGCGATACTGGATTCCGTGAG	mtDNA structure
20	R407_Dr1	CAGTGTTCCTCAGTTTTCGAACC	mtDNA structure
21	R513_Af1	TCTCTTCTGTCTCTATGTTCTGC	mtDNA structure
22	R513_Bf1	TCGCAACGTGATATATTCCTTCTC	mtDNA structure
23	R513_Cr1	GAAGGTCGGCAGGTAAATGTGAG	mtDNA structure
24	R513_Dr1	GTTCTAGCAAGAATGTTGGAGCAC	mtDNA structure
25	R596_Af1	ATAGTGTATCGTCATCCAGGATTCG	mtDNA structure
26	R596_B1f	GCACGAAGTGTCGTATGAATGG	mtDNA structure
27	R596_C1r	TAAAGCATTACCTTCTTCGAGCG	mtDNA structure
28	R596_D1r	AAACTCAAGACCAACGTTGTACC	mtDNA structure
29	R114_Af1	TAACTACAGTGATCCGATTGCACC	mtDNA structure
30	R114_Bf1	ACGCGATTATTCCACTATGCCAG	mtDNA structure
31	R114_Cr1	CATCAACAACAGTTGGAATCTACGG	mtDNA structure
32	R114_Dr1	CAATCCTACTTACCAGCCTACATCC	mtDNA structure
33	R137-180_Af1	TCAATGAGATCGGAAGAAGACTCC	mtDNA structure
34	R137-180_Bf1	TCGTTGTTGCCAGTATCTTTCCG	mtDNA structure
35	R137-180_Cr1	CCTTAGTACCTACTCAGCCTTCC	mtDNA structure
36	R137-180_Dr1	TAGTTATCAGGGAACTCTGTGGTC	mtDNA structure
37	R137-180_Er1	TGAGAATTCAATGGATTCAGATGCG	mtDNA structure
38	R137-180_Fr1	TATGCCTATTCGCTAATATGATGGC	mtDNA structure
39	Sc1_Af1	AAATCTCTCAAATTGACGCATGGG	mtDNA structure
40	Sc1_Cr1	CAATTTGAACTAGCTAGGTCCGTG	mtDNA structure
41	R151_Af1	ATACCATTGTGCATGTGCTTTGG	mtDNA structure
42	R151_Bf1	TGAGCTACAAATGGATACCAGTG	mtDNA structure
43	R151_Cr1	CTTTTCGGCTTATTAACGTGGATGC	mtDNA structure
44	R151_Dr1	CTTTGCCTTGACAGAAGCTATTGC	mtDNA structure
45	R180-2_Af1	CATGGTGTGCAATTTGATGAAGG	mtDNA structure
46	R180-2_Bf1	AAACTAGCTGATGGAACACTGC	mtDNA structure
47	R180-2_Cr1	CGTCTGGATTAATGTCGGTTAGG	mtDNA structure
48	R180-2_Dr1	AACAACATACCAACAGACGATAGC	mtDNA structure
49	R163_Af1	AAGGCTTGAAGGGATATTATGCG	mtDNA structure
50	R163_Bf1	CTTTCGTACAGAATTGCAGCACC	mtDNA structure
51	R163_Cr1	ACAGTATGCGATCTCTGTTAGACTG	mtDNA structure
52	R163_Dr1	TCGGATTAAGTCTGACTGAAATCGG	mtDNA structure
53	R179_Af1	ATTCATTGTTTCGAATGACGTGGC	mtDNA structure
54	R179_Bf1	TATGGCATGATTCGTATGGAAAGG	mtDNA structure
55	R179_Cr1	TCGATTCCATCAAGCAGAAGCTC	mtDNA structure
56	R179_Dr1	TCGACCAACTAAACTATCGGTGTC	mtDNA structure
57	Sc2_Af1	TGAATAAACACGTGCAATCTTCGG	mtDNA structure
58	Sc2_Cr1	CTCGTATCGCGGATACTTCAACC	mtDNA structure
59	Sc3_Af1	GTAACTGCAGGTGATACATTACTGC	mtDNA structure
60	Sc3_Cr1	CTTACTTTTCTTACGCAGGTACCG	mtDNA structure
61	Sc4_Af1	TATCCATTTGGAACGAATCGTGAG	mtDNA structure
62	Sc4_Cr1	AGAGTACTGTGTCTGAAACTGCAG	mtDNA structure
63	Sc5_Af1	ATTTATCTCATTCAAGCTGGCTGG	mtDNA structure
64	Sc5_Cr1	CCAATTCGTAGTTCAGTCGAGC	mtDNA structure
65	Sc6_Af1	GTACATGAACTTGGTCCTTCATACG	mtDNA structure
66	Sc6_Cr1	ATCGCAGGTAGTGTAATAGCACG	mtDNA structure
67	Sc7_Af1	ACTATTGATAGGCACATGCGACAG	mtDNA structure
68	Sc7_Cr1	TTCTCGAATCGGAGACTCATCTC	mtDNA structure
69	Sc8_Cr1	AGTGGATCTTTCCGAGTAATCCAG	mtDNA structure
70	Sc4_Cr2	AACGTCGTTATTGCCACGACTC	mtDNA structure
71	Mul-top_f1	GAGCATCAAGCCAGGAAACAGTG	mtDNA structure
72	Mul-top_r1	TGGTTCAAATCCGCTCCTAAACG	mtDNA structure
73	Mul-poor_f1	TCATCATGGCTCCTAAATGCGTG	mtDNA structure
74	Mul-poor_r1	TTATGGAGTCCGGACTTTCCTCG	mtDNA structure
75	PCR15_Af1	GATAGAGAGAACGGTGAGTCAGAC	mtDNA structure
76	PCR15_Bf1	ACTATTTCGAAAGTGTGTGCTGC	mtDNA structure
77	PCR15_Cr1	ATCTGTATACGGATGGAGACGAC	mtDNA structure
78	PCR16_Af1	CATTTCGTCCGTTGAATGCAAGC	mtDNA structure
79	PCR16_Bf1	TTCTCAAGTCTCTCACGTTGTGCAC	mtDNA structure
80	PCR16_Cr1	AGAAAACGGTGGTATGGAACGC	mtDNA structure
81	PCR16_Dr1	TCATGACTATCGCCGTGCTTACC	mtDNA structure
82	PCR17_Af1	TCAAGGTATGAAGAACGTGTCTGC	mtDNA structure
83	PCR17_Bf1	CAAGGTATGAAGAACGTGTCTGC	mtDNA structure
84	PCR17_Cr1	GTCAATCTCTCCTGTTGATGATCTC	mtDNA structure
85	PCR17_Dr1	CAGGTATGCTCACTATCGGACTC	mtDNA structure
86	Sc9_Cr1	CAGGAATGAATATCCCTAGTTCGC	mtDNA structure
87	Sc1_F2	TTGTGCTTAAGAGTGATTCCAACG	mtDNA structure
88	Sc2_R2	ACTACGTCCCTACAATGCAATAGC	mtDNA structure
89	Sc7_F2	CAACAACTATTGATAGGCACATGC	mtDNA structure
90	Sc8_R2	GCTTAGCGAGTAGGTAGTAATCCAG	mtDNA structure
91	Mo_nad1e2_F1	GGTTGCTYGGGCBGTTAYACC	RNA editing/ splicing
92	Mo_nad1e2_F2	TAYACCTTYYGATTATGGTATGG	RNA editing/ splicing
93	MoLe_nad1e3_R1	GACCARTAGAKACTTCGTACGAAACC	RNA editing/ splicing
94	MoEu_nad1e3_R1	TTGAGCWGCRGATCRTAATGCTCC	RNA editing/ splicing
95	Mo_nad1e3_F1	GTTTYKTAYGAAGTATCTATTGGTC	RNA editing/ splicing
96	Mo_nad1e4_R1	GCVAAACCATATCTRCTYTTRCGC	RNA editing/ splicing
97	Mo_nad1e4_R2	GCTTCTGGTARATCARACRGAGC	RNA editing/ splicing
98	Mo_nad2e1_F1	CRGAGATCTTTCTYATYAACGC	RNA editing/ splicing
99	Mo_nad2e2_R1	CATRAACTTTRARGCTCRATAGC	RNA editing/ splicing
100	Mo_nad2e2_R2	TCTCTYTTYRABGCTGCGATCAC	RNA editing/ splicing
101	mo_rrnL_r1	TTCGACTTTGGATCTTAGCACC	RNA editing/ splicing
102	ma_F4rrnL_ex1F1	ATTGAKCTAKCCATGAGCAGG	RNA editing/ splicing
103	mo_iF4par_F2	ATCACCGGAGTATAGCACAGG	RNA editing/ splicing
104	mo_if4par_r1	GCTTTTCATATCGTCTTCTGC	RNA editing/ splicing
105	rrnL_ie2r1	TCCAAGCCGCTCTATCTYTCG	RNA editing/ splicing
106	rrnL_e12f1c	ACTTGTGGCTAGGGGTGAAAGG	RNA editing/ splicing
107	rrnL_ie3r1	GATCTTGRTTATTCGGATAGG	RNA editing/ splicing
108	rps14_e1F1	gaGATCAMMAACNKWGAANGCYTGCRGC	RNA editing/ splicing
109	MO_rps14_e1F1	GTCATYGRAGAARGTTATRTGRGTGTC	RNA editing/ splicing
110	MO_rps14_e2_R1	CTACCRACACGAYTTGTTTATGCC	RNA editing/ splicing
111	nad5_e1F1	AACCGCYATAGTAACYAYYACGTGC	RNA editing/ splicing
112	nad5_e4F1	GSSAMMGATATGATGATTGGTTTAGG	RNA editing/ splicing
113	nad5_e5R1	TGARATACGATCAAWTATCYRCC	RNA editing/ splicing
114	nad5_e6_R1	AGGACCYRAGATCTCAATAGCAC	RNA editing/ splicing
115	nad7_e1F1	TYAACACCYTGCTGCTYATGGTG	RNA editing/ splicing
116	nad7_e4F1	CTYACGATGTTYATGACYAATYGG	RNA editing/ splicing
117	nad7_e5R1	CYATCTATCYRCYTCTCCRRACAC	RNA editing/ splicing
118	rpoC1_F1	AGCATTGYGGAGTYGARTTYACTG	RNA editing/ splicing
119	rpoC1_R1	AGATCAGARGTAAYYAATTCRCC	RNA editing/ splicing
120	HE_atp8_F1	aagttctaaagaacgccctaatc	RNA editing/ splicing
121	HE_atp8_R1	GTTCCCCTTACCCGCGAAGCA	RNA editing/ splicing
122	Mo_rrnLe1f1	GAAACCGATTGATCTAGCCACG	RNA editing/ splicing
123	Mo_rrnLe3r1	CAAGCCATGAACRTTATACGCTC	RNA editing/ splicing
124	Mo_rrnLe3f1	ACACGAYGTATAGAGTCTGACACC	RNA editing/ splicing
125	Mo_rrnLe4f1	GCATAAGTAGCGACCTGCATG	RNA editing/ splicing
126	Mo_rrnLe4r1	CATGCAGGTCGCTACTTATGC	RNA editing/ splicing
127	Mo_rrnLe5r1	TTACCGTCTAGCCGTTAGTACTC	RNA editing/ splicing
128	He_nad1e3F1	aatcagtcgtgggctataatgcg	RNA editing/ splicing
129	He_nad1i4R1	GAACTCTGGTCTAAGCTTCCTAGG	RNA editing/ splicing
130	Mo_rrnLi-nad5i_F1	GTRAGATCAGATACCGyCCAGTG	RNA editing/ splicing
131	Mo_rrnLi-nad5i_R1	GCTTTTCRDATCGTCTTCTGCC	RNA editing/ splicing
132	Mo_nad5_e3R1	AGATGTCTCGCTTGAAKGAATTRG	RNA editing/ splicing
133	Mo_nad5_e2F1	GTTACCTTTYACCTATGCTATGATG	RNA editing/ splicing
134	HE_rps12_editR1(-)	TAAATATTTACAATGGGATCA	RNA editing/ splicing
135	HE_rps12_editR1(+)	TAAATATTTGCAATGGGATCG	RNA editing/ splicing
136	HE_rps12_editR2(-)	TACGATGATAATTGACACCTAA	RNA editing/ splicing
137	HE_rps12_editR2(+)	TACAATGATAATTGACACCTGG	RNA editing/ splicing
138	HE_rps12_editR3(-)	ATGAATTATAACCCTCGCCGA	RNA editing/ splicing
139	HE_rps12_editR3(+)	GTAAATTATGACCCTCGCCAG	RNA editing/ splicing
140	HE_nad4L_editR1(-)	TACTTCGTATTCAGGAGAG	RNA editing/ splicing
141	HE_nad4L_editR1(+)	TACTTCATATTCAAAAAAA	RNA editing/ splicing
142	HE_nad4L_editR2(-)	GTATTCAGGAGAG	RNA editing/ splicing
143	HE_nad4L_editR2(+)	CTTCATATTCAAAAAAA	RNA editing/ splicing
144	HE_l6s13s11_editR1(-)	CGGTGGTATTTGGTTTG	RNA editing/ splicing
145	HE_l6s13s11_editR1(+)	CGGTAGTATTTAGTTTA	RNA editing/ splicing
146	HE_l6s13s11_editR2(-)	TGGTATTTGGTTTG	RNA editing/ splicing
147	PCR_S12_checkF1	acataaataaaagcacagatcgcg	RNA editing/ splicing
148	PCR_S12_checkR1	GAATGTAAGCAATAATATTCCTTC	RNA editing/ splicing
149	PCR_4L_checkF1	ccaatgcgaaacgaagaaagacc	RNA editing/ splicing
150	PCR_4L_checkR1	GAGTGCAACAARTTTAATGGC	RNA editing/ splicing
151	PCR_4L_checkR2	TTACCACCAGAATGGCCAGCC	RNA editing/ splicing
152	PCR_l6s13s11_checkF1	caagattaaatcaagtctatggaagc	RNA editing/ splicing
153	PCR_l6s13s11_checkR1	AGATTAATCCCTTTTATTCTAACCTC	RNA editing/ splicing
154	HE_x1a_rrnLR1	GTAGGTACAACGTTGGTCTTGAG	xenologous DNA insertions
155	HE_x1a_x625F1	GTTCTCCGTCATCAAGTAGGTG	xenologous DNA insertions
156	HE_x1b_x625R1	ACTCATCTCTACCACACGACGC	xenologous DNA insertions
157	HE_x1b_cox2F1	CCAATTACCAAGGTTCCGCGG	xenologous DNA insertions
158	HE_x2a_rps1F1	AGGACATCCAAAATCCCAAACACG	xenologous DNA insertions
159	HE_x2b_cp232F1	ACAAATGCGGTATTCTATGAAGGAG	xenologous DNA insertions
160	HE_x2b_x485R1	TTTCCAATGCCTTTCAAGCGC	xenologous DNA insertions
161	HE_x2a_ombbF1	CAACCTCGTCTGGATTAATGTCG	xenologous DNA insertions
162	HE_x2a_nad1R1	GGATATATAGCAGAGGTACATCGAC	xenologous DNA insertions
163	HE_x2a_x888F1	CAAATCAGATACTTTTGGTGGC	xenologous DNA insertions
164	HE_x3a_nad2F1	ctattttattacatccgcctagtg	xenologous DNA insertions
165	HE_x3a_x817R1	CGATGCGGTATTGCCTTTGCAC	xenologous DNA insertions
166	HE_x3b_cp282F1	TTCTTTGAAACCTGTGACTAGCG	xenologous DNA insertions
167	HE_x3b_x222R1	CCTAAGACACTTGCTTTGACTCG	xenologous DNA insertions
168	HE_x4a_SerSR1	gcagacaatatggaagttcgaagg	xenologous DNA insertions
169	HE_x4a_cp283F1	CCTCCTAGTTTTCCATACAGCTC	xenologous DNA insertions
170	HE_x4b_cp372F1	TCGTGGACTCGAAAAGGCATTGC	xenologous DNA insertions
171	HE_x4a_SerSF1	TTGCTCTTGTCAGAGGACCGAG	xenologous DNA insertions
172	HE_x5a_RecBR1	CGATATGCTTTCCTTGCGTCCG	xenologous DNA insertions
173	HE_x5a_trnDF1	GAAATAGCTCAGTTGGTTAGAGTGC	xenologous DNA insertions
174	HE_x5b_cp420R1	CTACGCTACCTTGTCCACCAGC	xenologous DNA insertions
175	HE_x5b_RecBF1	GCACACTGATCATGCCAAACGC	xenologous DNA insertions
176	HE_x6a_rrnLF1	aaagaacatcacttcgataggcg	xenologous DNA insertions
177	HE_x6a_ispAR1	TTAGAAGGAAAAGTCACGCTACC	xenologous DNA insertions
178	HE_x7a_x10402F1	TGTTCTACTTGTTGGTGTTGAGC	xenologous DNA insertions
179	HE_x7b_nad4LR1	CGCTTCACTAGTGTTAACGGTG	xenologous DNA insertions
180	HE_x7b_trnNF1	gagattttcctcggtagctcagc	xenologous DNA insertions
181	HE_x7b_x10402R1	ACGTCACTCAGGCTCAACACC	xenologous DNA insertions
182	HE_x8a_trnYF1	TACGTTTCGCTATCCATGAAGGC	xenologous DNA insertions
183	HE_x8a_x10401R1	TGATAGCCTTTTAGCAACACCTCG	xenologous DNA insertions
184	HE_x9a_x976R1	AAACTAACGGAATGTGTGAGCG	xenologous DNA insertions
185	HE_x9a_ispAF1	AATAAAAATGAAATCCTGCGGTGTTC	xenologous DNA insertions
186	HE_x10a_rps7R1	GTAGGCTTGACATTCTCTATGGC	xenologous DNA insertions
187	HE_x10a_x306F1	TTCTTGTGCGCGGATAGTCTGG	xenologous DNA insertions
188	HE_x11a_RIorfR1	ACGCGAGAGCAGCTAATAGGTG	xenologous DNA insertions
189	HE_x11b_cp224R1	TCACAGTGAGCAGCCTATAGCC	xenologous DNA insertions
190	HE_x11b_RIorfF1	agttagagcctgttgttaaaacacc	xenologous DNA insertions
191	HE_x3a_rrnLF2	ctagacaagttctcctaccaggtg	xenologous DNA insertions
192	HE_x4a_cp372F1	ggagatatatcttatccctttggcttaag	xenologous DNA insertions
193	HE_x4a_SerSR2	CCTTCGAACTTCCATATTGTCTGC	xenologous DNA insertions
194	HE_x4b_SerSF2	gagttaaccatggagctaatttagg	xenologous DNA insertions
195	HE_x4b_trnAR1	agcatgaagttatcggttcaagtc	xenologous DNA insertions
196	HE_x7b-trnNF1	taccatcgtgcctacttcaagc	xenologous DNA insertions
197	HE_x7b_x1040R2	ACTCCGGCGAATTCATTGTTATG	xenologous DNA insertions
198	HE_x8a_trnYF2	ttcaacagatttacagtctgtcg	xenologous DNA insertions
199	HE_x4b_cp1456R1	TTGACCTAAGATTTGCGATTGAC	xenologous DNA insertions
200	x291_F1	tagttcgacgctacattcatagg	xenologous DNA insertions
201	x2188_R1	ACAATTGGTATATCCGGAGAAGC	xenologous DNA insertions
202	x1378_F1	ttcaatgtacggtttgtctatccag	xenologous DNA insertions
203	x1378_R1	TTAATCTAGAAGTATTTTGCCAAACC	xenologous DNA insertions
204	RICK1_Af1	ATGACGCTCTTTCTACCGGAGTG	xenologous DNA insertions
205	RICK1_Cr1	TATCTATTGTTGAGTGGAAGCCTG	xenologous DNA insertions
206	RICK2_Af1	CATAGTACCTTTCATGTCGTGTCAC	xenologous DNA insertions
207	RICK2_Cr1	AAATGCGGTTTGAGCACTATCCC	xenologous DNA insertions
208	x1365_f1	agctgtaatggaaagtactgacg	xenologous DNA insertions
209	tatC_r1	GCGAATCCATATCCAATGAACAC	xenologous DNA insertions
210	x1365_f2	taacgtcattgatagaatggagcg	xenologous DNA insertions
211	x164_f1	tgatagtcctcgactttaaggtcg	xenologous DNA insertions
